# Supplementary material for: Ox-LDL induces a non-inflammatory response enriched for coronary artery disease risk in human endothelial cells
Source: Sci Rep. 2025 Jul 1;15:21877. doi: 10.1038/s41598-025-07763-3 (PMC12219569; doi:10.1038/s41598-025-07763-3)
Supplement: Supplementary file 1 — Supplementary Material 1 [file 41598_2025_7763_MOESM1_ESM.xlsx]

## Sheet: Table S1
Table S1. Donor Demographics for Primary Aortic Endothelial Cell Lines in This Study
ID	Lot No.	Viability [%]	PDT [h/PD]	Age	Sex	BMI	Ethnicity	Tissue Origin	Smoker Status
Donor1	4.0821e+06	84	26.5	30	FEMALE		CAUCASIAN	ABDOMINAL	NEVER-SMOKER
Donor2	422Z037	78	25.8	21	MALE	24	CAUCASIAN	THORACIC	SMOKER
Donor3	431Z002.3	85	16.1	55	MALE	34.4	CAUCASIAN	THORACIC	NON-SMOKER
Donor4	452Z031.1	89	21.3	61	FEMALE	27.2	CAUCASIAN	THORACIC	NON-SMOKER

## Sheet: Table S2
Table S2. Differential Gene Expression Statistics for ox-LDL-exposed HAECs
GeneID	ens_id	gene_type	logFC	logCPM	F	PValue	FDR
ABCC3	ENSG00000108846.16	protein_coding	0.940303	3.72829	270.689	2.91215e-11	3.90898e-07
ZSCAN31	ENSG00000235109.8	protein_coding	0.734659	4.00329	197.488	2.92918e-10	1.96592e-06
ABCG1	ENSG00000160179.19	protein_coding	0.609818	6.00724	184.925	4.71203e-10	2.10832e-06
NQO1	ENSG00000181019.13	protein_coding	0.942916	8.07095	160.541	1.30003e-09	4.36259e-06
TRIM16L	ENSG00000291110.1;ENSG00000108448.24	lncRNA;transcribed_unprocessed_pseudogene	0.896827	3.61073	143.983	2.81698e-09	7.56245e-06
G6PD	ENSG00000160211.20	protein_coding	0.369728	7.16297	103.004	2.8895e-08	6.4643e-05
ADPRH	ENSG00000144843.12	protein_coding	-0.534413	3.53568	99.6658	3.61594e-08	6.93382e-05
TKT	ENSG00000163931.17	protein_coding	0.512125	9.27931	89.4856	7.47958e-08	0.000125498
MME	ENSG00000196549.13	protein_coding	0.548157	3.07539	87.2074	8.88686e-08	0.000130189
FTH1	ENSG00000167996.16	protein_coding	0.467001	11.2196	86.071	9.69892e-08	0.000130189
HMOX1	ENSG00000100292.18	protein_coding	0.898705	6.78931	84.4067	1.10439e-07	0.000134766
TXNRD1	ENSG00000198431.18	protein_coding	0.525892	9.82157	81.4474	1.39893e-07	0.000156483
C9orf64	ENSG00000165118.15	protein_coding	-0.435155	3.29709	79.6033	1.62702e-07	0.000167996
ABCA1	ENSG00000165029.17	protein_coding	0.733766	5.00605	73.3301	2.78353e-07	0.000252898
ALDH3A2	ENSG00000072210.19	protein_coding	0.261795	5.7194	73.159	2.8261e-07	0.000252898
ADAMTS18	ENSG00000140873.16	protein_coding	0.795293	5.14255	72.344	3.03923e-07	0.000254973
GABBR2	ENSG00000136928.7	protein_coding	0.379542	5.93936	71.6147	3.24542e-07	0.000256255
TFPI2	ENSG00000105825.14	protein_coding	0.34108	5.38569	67.0206	4.97302e-07	0.000351331
PLVAP	ENSG00000130300.9	protein_coding	-0.537119	4.41426	67.4812	4.75962e-07	0.000351331
RHOB	ENSG00000143878.10	protein_coding	-0.351422	9.46377	66.1592	5.40177e-07	0.00036254
DHCR24	ENSG00000116133.13	protein_coding	-0.765045	6.01158	64.8739	6.12137e-07	0.000391272
SLC6A6	ENSG00000131389.18	protein_coding	0.308226	5.86533	62.1498	8.03396e-07	0.000487068
MMP1	ENSG00000196611.6	protein_coding	0.600698	8.55684	61.7759	8.3458e-07	0.000487068
SPINT2	ENSG00000167642.13	protein_coding	-0.624137	4.33279	58.0981	1.22627e-06	0.000685845
CLIP4	ENSG00000115295.21	protein_coding	0.395517	5.08396	54.5331	1.81509e-06	0.000877132
NMRAL2P	ENSG00000290862.1;ENSG00000171658.9	lncRNA;transcribed_unprocessed_pseudogene	1.53366	1.03191	54.9781	1.72647e-06	0.000877132
STEAP1	ENSG00000164647.9	protein_coding	-0.288838	4.44099	54.4622	1.82967e-06	0.000877132
ART4	ENSG00000111339.12	protein_coding	-0.415612	5.73743	54.6136	1.79868e-06	0.000877132
EPHX1	ENSG00000143819.13	protein_coding	0.531578	5.48713	52.9009	2.18696e-06	0.00101226
TFEC	ENSG00000105967.16	protein_coding	1.09655	1.39722	52.0045	2.42735e-06	0.00108608
FTL	ENSG00000087086.15	protein_coding	0.509619	10.6619	51.2299	2.65932e-06	0.00115149
LY75	ENSG00000054219.11	protein_coding	-0.329639	3.71056	50.0262	3.07117e-06	0.00128826
ENSG00000253616	ENSG00000253616.5	lncRNA	-1.01875	-0.319816	48.0233	3.92654e-06	0.00155187
CCL23	ENSG00000274736.5	protein_coding	-0.932148	-0.207373	48.0145	3.93083e-06	0.00155187
ALDH1A3	ENSG00000184254.17	protein_coding	0.174667	6.31451	46.0559	5.03753e-06	0.0018783
OSGIN1	ENSG00000140961.14	protein_coding	0.554312	3.20065	46.2026	4.94343e-06	0.0018783
RIPK3	ENSG00000129465.16	protein_coding	-0.64301	1.22605	45.7108	5.26698e-06	0.00191078
PGD	ENSG00000142657.21	protein_coding	0.234471	8.74275	45.1704	5.65044e-06	0.00199594
TBXAS1	ENSG00000059377.19	protein_coding	0.616647	2.13827	44.7892	5.93986e-06	0.00204438
CRPPA	ENSG00000214960.11	protein_coding	-0.564186	0.618791	43.6053	6.95126e-06	0.0022806
JAK3	ENSG00000105639.21	protein_coding	-0.472556	2.47477	43.5575	6.99602e-06	0.0022806
PANX2	ENSG00000073150.14	protein_coding	0.506287	2.58893	43.4102	7.13591e-06	0.0022806
DUSP4	ENSG00000120875.9	protein_coding	0.419362	5.90244	42.9944	7.5483e-06	0.0023563
GPX7	ENSG00000116157.6	protein_coding	-0.497596	3.53576	42.7956	7.75489e-06	0.00236577
GCLM	ENSG00000023909.10	protein_coding	0.431165	5.81665	42.4426	8.13774e-06	0.0024274
SERPINB1	ENSG00000021355.13	protein_coding	-0.26109	5.90008	42.1727	8.44485e-06	0.00246424
ITPKC	ENSG00000086544.4	protein_coding	-0.274364	5.46448	41.9863	8.66451e-06	0.00247455
ENSG00000260604	ENSG00000260604.3	lncRNA	0.71358	3.93789	41.6383	9.09226e-06	0.00249072
TNFRSF10C	ENSG00000173535.15	protein_coding	-0.332827	5.17995	41.679	9.04108e-06	0.00249072
NLRX1	ENSG00000160703.17	protein_coding	-0.282947	4.49855	41.2991	9.53229e-06	0.00255904
SLC7A11	ENSG00000151012.13	protein_coding	0.708352	7.31739	40.7434	1.03061e-05	0.00257139
MYLIP	ENSG00000007944.15	protein_coding	0.260853	5.44501	40.9222	1.00497e-05	0.00257139
NPR 2.00	ENSG00000159899.16	protein_coding	-0.266495	4.92692	41.0957	9.80774e-06	0.00257139
MT1M	ENSG00000205364.4	protein_coding	-0.846515	1.53454	40.7171	1.03446e-05	0.00257139
SQSTM1	ENSG00000161011.20	protein_coding	0.318579	9.5545	40.484	1.06915e-05	0.00260931
RAMP2	ENSG00000131477.11	protein_coding	-0.357829	4.83351	39.8395	1.17213e-05	0.00280954
COL21A1	ENSG00000124749.17	protein_coding	-0.717262	1.00516	39.236	1.27882e-05	0.00301151
SLC7A14	ENSG00000013293.6	protein_coding	0.810473	1.52685	39.0217	1.3193e-05	0.00305328
GDF7	ENSG00000143869.7	protein_coding	-0.486953	4.30704	38.1987	1.48885e-05	0.00333081
CBLN2	ENSG00000141668.10	protein_coding	-0.935982	0.316074	38.2092	1.48653e-05	0.00333081
ME1	ENSG00000065833.9	protein_coding	0.229203	4.82923	37.6906	1.60575e-05	0.00351155
KCTD15	ENSG00000153885.15	protein_coding	-0.185576	5.91274	37.6235	1.62196e-05	0.00351155
KLHL21	ENSG00000162413.17	protein_coding	0.209009	5.83441	36.9622	1.79188e-05	0.00376398
APOD	ENSG00000189058.9	protein_coding	-0.689716	1.79445	36.8601	1.81988e-05	0.00376398
GSR	ENSG00000104687.14	protein_coding	0.19225	5.69386	36.7496	1.85072e-05	0.00376398
ISG20	ENSG00000172183.16	protein_coding	0.44047	2.31143	36.7955	1.83782e-05	0.00376398
PTGR1	ENSG00000106853.20	protein_coding	0.393402	6.82743	36.3319	1.97276e-05	0.00395228
FAIM	ENSG00000158234.13	protein_coding	-0.415636	2.603	36.1	2.04444e-05	0.00397718
SLC6A8	ENSG00000130821.17	protein_coding	0.335148	5.03864	36.1654	2.02394e-05	0.00397718
CALHM5	ENSG00000178033.6	protein_coding	-0.242026	4.99988	35.4494	2.26173e-05	0.00428183
AKR1C3	ENSG00000196139.14	protein_coding	0.418007	6.79407	35.4406	2.26484e-05	0.00428183
HHIPL1	ENSG00000182218.10	protein_coding	-0.483907	2.94396	34.8886	2.47017e-05	0.00454206
MYO15B	ENSG00000266714.11	protein_coding	-0.466274	3.92757	34.8899	2.46963e-05	0.00454206
ANKRD44	ENSG00000065413.20	protein_coding	0.336537	2.6246	34.2578	2.73091e-05	0.00488759
PFN2	ENSG00000070087.15	protein_coding	0.178592	6.3442	34.2762	2.72289e-05	0.00488759
FADS3	ENSG00000221968.9	protein_coding	0.169976	6.60801	34.0114	2.84112e-05	0.00501794
ANTXR1	ENSG00000169604.21	protein_coding	0.29647	5.60843	33.7907	2.94413e-05	0.00506655
H1-0	ENSG00000189060.6	protein_coding	-0.276807	7.47388	33.7938	2.94264e-05	0.00506655
PER3	ENSG00000049246.15	protein_coding	0.446682	2.64134	33.6609	3.00666e-05	0.00510866
CMTM7	ENSG00000153551.14	protein_coding	0.231322	4.96338	33.1276	3.27981e-05	0.00543518
ADA2	ENSG00000093072.19	protein_coding	-0.283817	4.87623	33.1469	3.26946e-05	0.00543518
PLAT	ENSG00000104368.19	protein_coding	-0.264042	6.57158	32.6	3.57795e-05	0.00585693
THBD	ENSG00000178726.7	protein_coding	-0.355681	7.34765	32.4557	3.66476e-05	0.00592676
MPZL2	ENSG00000149573.9	protein_coding	0.237235	7.48967	32.024	3.93897e-05	0.00629437
PLPP2	ENSG00000141934.10	protein_coding	0.40167	2.37809	31.8985	4.02303e-05	0.00631875
USP11	ENSG00000102226.10	protein_coding	-0.214386	5.39356	31.8612	4.04837e-05	0.00631875
LRRC34	ENSG00000171757.17	protein_coding	-0.602273	0.615561	31.4631	4.33058e-05	0.00668154
HAPLN3	ENSG00000140511.12	protein_coding	-0.338272	6.45339	31.0714	4.63009e-05	0.00706246
SQLE	ENSG00000104549.12	protein_coding	-0.332772	4.9616	30.8222	4.83284e-05	0.00728889
TALDO1	ENSG00000177156.11	protein_coding	0.243204	7.54605	30.7322	4.90851e-05	0.00732078
NEK11	ENSG00000114670.14	protein_coding	-0.354695	2.1974	30.244	5.34301e-05	0.00788124
SLC39A10	ENSG00000196950.14	protein_coding	0.391951	5.43921	30.1484	5.43308e-05	0.00792699
SHISA3	ENSG00000178343.5	protein_coding	-0.306099	5.31827	29.9923	5.58395e-05	0.0080595
HSDL2	ENSG00000119471.15	protein_coding	0.153717	5.45142	29.7275	5.85067e-05	0.00835463
UCHL1	ENSG00000154277.13	protein_coding	0.403429	6.52102	29.3609	6.24414e-05	0.00882264
COL1A2	ENSG00000164692.19	protein_coding	-0.517051	6.82433	29.2301	6.39167e-05	0.00893702
FDPS	ENSG00000160752.15	protein_coding	-0.226282	7.64179	28.9141	6.76469e-05	0.00936108
SLC47A1	ENSG00000142494.13	protein_coding	0.466874	2.51549	28.6118	7.14468e-05	0.00978602
CAVIN3	ENSG00000170955.10	protein_coding	-0.258847	6.28435	28.545	7.23187e-05	0.00980539
HCG11	ENSG00000228223.3	lncRNA	-0.338261	3.40477	28.1542	7.76664e-05	0.0104252
SLC38A10	ENSG00000157637.13	protein_coding	-0.154362	7.23848	28.0084	7.97752e-05	0.0106022
CARMIL1	ENSG00000079691.19	protein_coding	-0.330167	3.29242	27.8715	8.18132e-05	0.0107665
PCDH7	ENSG00000169851.16	protein_coding	-0.311614	5.59788	27.6799	8.47676e-05	0.0109215
NLRC3	ENSG00000167984.18	protein_coding	-0.568987	0.52037	27.6378	8.54324e-05	0.0109215
ANGPTL4	ENSG00000167772.12	protein_coding	0.59516	5.71597	27.6419	8.53674e-05	0.0109215
PODN	ENSG00000174348.14	protein_coding	-0.314468	2.91765	27.5279	8.71961e-05	0.0109386
NUDT16	ENSG00000198585.12	protein_coding	-0.168613	6.66457	27.5758	8.64228e-05	0.0109386
FLCN	ENSG00000154803.13	protein_coding	0.19242	5.23182	27.4253	8.88801e-05	0.0110466
SHC2	ENSG00000129946.11	protein_coding	0.328569	2.83703	27.3741	8.97344e-05	0.0110505
TXNIP	ENSG00000265972.6	protein_coding	-0.776331	6.70594	27.0719	9.49672e-05	0.0115886
CADM4	ENSG00000105767.3	protein_coding	0.24446	3.70845	26.8764	9.85369e-05	0.0119159
TNFAIP2	ENSG00000185215.11	protein_coding	-0.263758	4.96765	26.61	0.000103647	0.0123586
TSPY26P	ENSG00000235217.6	transcribed_processed_pseudogene	-0.4209	2.97321	26.5902	0.00010404	0.0123586
IL33	ENSG00000137033.12	protein_coding	-0.353123	7.29369	26.535	0.000105139	0.0123797
H2AC6	ENSG00000180573.10	protein_coding	-0.323864	3.2059	26.3528	0.000108868	0.0127073
FTH1P8	ENSG00000219507.4	processed_pseudogene	0.702643	-0.192387	26.0686	0.000114985	0.0133055
FBXL5	ENSG00000118564.15	protein_coding	-0.146687	6.33217	25.8756	0.000119359	0.0136936
TMEM171	ENSG00000157111.13	protein_coding	-0.377589	3.08427	25.6454	0.000124824	0.01408
NAALADL1	ENSG00000168060.16	protein_coding	-0.324872	2.08139	25.6674	0.00012429	0.01408
MAP2	ENSG00000078018.22	protein_coding	0.233482	5.45344	25.5633	0.000126843	0.0141885
S100A10	ENSG00000197747.9	protein_coding	-0.280769	7.82428	25.504	0.000128324	0.0142355
EFNA1	ENSG00000169242.12	protein_coding	-0.275497	6.32552	24.8844	0.000145015	0.0155797
C5orf63	ENSG00000164241.14	protein_coding	-0.494566	1.11608	24.9466	0.000143235	0.0155797
ENDOD1	ENSG00000149218.5	protein_coding	-0.196659	6.10872	24.842	0.000146244	0.0155797
ENSG00000287346	ENSG00000287346.1	lncRNA	-0.5518	-0.158432	24.9418	0.000143369	0.0155797
ABHD17C	ENSG00000136379.12	protein_coding	0.231995	4.10096	24.8795	0.000145158	0.0155797
MALAT1	ENSG00000251562.10	lncRNA	0.353956	9.04922	24.6585	0.000151701	0.0160337
MAPRE3	ENSG00000084764.12	protein_coding	0.305139	2.62415	24.45	0.000158185	0.0165884
SULT1E1	ENSG00000109193.12	protein_coding	-0.412157	4.16629	24.308	0.000162778	0.01676
ENSG00000257732	ENSG00000257732.1	lncRNA	0.874325	0.137297	24.2764	0.000163821	0.01676
CORO6	ENSG00000167549.19	protein_coding	0.502336	1.88669	24.2738	0.000163908	0.01676
TSPAN7	ENSG00000156298.13	protein_coding	-0.317628	4.29778	24.2465	0.000164816	0.01676
ITPRIP	ENSG00000148841.17	protein_coding	0.326387	6.81426	24.1911	0.000166674	0.0168215
ARRDC4	ENSG00000140450.9	protein_coding	-0.485094	1.12865	24.023	0.00017246	0.0171979
MILR1	ENSG00000271605.6	protein_coding	0.335148	2.16061	24.0086	0.000172966	0.0171979
ST3GAL5	ENSG00000115525.18	protein_coding	0.253072	4.29553	23.953	0.000174937	0.017266
DLG4	ENSG00000132535.22	protein_coding	0.248451	5.6276	23.8945	0.000177039	0.0173459
CACNA1A	ENSG00000141837.22	protein_coding	-0.513025	0.276493	23.8232	0.000179637	0.017473
MAPK13	ENSG00000156711.17	protein_coding	-0.408066	2.51318	23.6413	0.000186464	0.0180065
TRPV2	ENSG00000187688.15	protein_coding	-0.191335	3.88689	23.6052	0.000187853	0.0180111
ACSL1	ENSG00000151726.16	protein_coding	0.167746	5.07428	23.4485	0.000194023	0.0180865
FILIP1	ENSG00000118407.15	protein_coding	-0.397374	4.93507	23.4801	0.000192763	0.0180865
GIMAP4	ENSG00000133574.10	protein_coding	-0.259338	7.57887	23.4484	0.00019403	0.0180865
DIXDC1	ENSG00000150764.14	protein_coding	-0.206861	6.04438	23.5363	0.000190538	0.0180865
FRAS1	ENSG00000138759.20	protein_coding	0.454352	5.30378	23.2146	0.000203663	0.0184714
DMTN	ENSG00000158856.19	protein_coding	-0.233476	4.74876	23.2427	0.000202479	0.0184714
ZMYND8	ENSG00000101040.20	protein_coding	0.209859	6.45043	23.2242	0.000203258	0.0184714
PIM3	ENSG00000198355.5	protein_coding	-0.276674	7.74287	23.2466	0.000202315	0.0184714
ATP6V1B2	ENSG00000147416.11	protein_coding	0.13418	6.44723	23.0015	0.000212923	0.0191816
TMCO4	ENSG00000162542.14	protein_coding	-0.216629	4.13655	22.6914	0.000227256	0.0203364
IQCA1	ENSG00000132321.17	protein_coding	-0.409585	1.49676	22.6566	0.00022893	0.0203505
TRIM47	ENSG00000132481.7	protein_coding	-0.214801	6.20076	22.5236	0.000235465	0.0206698
ACP5	ENSG00000102575.14	protein_coding	-0.663372	1.46815	22.4901	0.000237141	0.0206698
ATP7A	ENSG00000165240.22	protein_coding	0.22699	4.67461	22.4945	0.00023692	0.0206698
MFF	ENSG00000168958.21	protein_coding	0.134032	5.44599	22.4209	0.000240653	0.020707
RNLS	ENSG00000184719.12	protein_coding	-0.481251	1.17594	22.4484	0.000239253	0.020707
PLA2G5	ENSG00000127472.11	protein_coding	-0.690533	1.25345	22.2561	0.000249253	0.0211308
RBM8A	ENSG00000265241.8	protein_coding	-0.120815	6.05286	22.1204	0.000256599	0.0211308
CMAHP	ENSG00000168405.18	transcribed_unitary_pseudogene	-0.368944	2.54991	22.1614	0.000254353	0.0211308
DIPK1B	ENSG00000165716.11	protein_coding	-0.205683	7.5698	22.1724	0.000253752	0.0211308
SLC3A2	ENSG00000168003.19	protein_coding	0.203704	7.41427	22.1291	0.00025612	0.0211308
PLEKHJ1	ENSG00000104886.12	protein_coding	-0.17596	5.49611	22.2664	0.000248704	0.0211308
CTSZ	ENSG00000101160.15	protein_coding	-0.153516	8.7115	22.1555	0.000254671	0.0211308
SRSF8	ENSG00000263465.5	protein_coding	-0.134262	5.78732	22.031	0.000261568	0.0214087
UAP1L1	ENSG00000197355.11	protein_coding	0.234193	5.85226	21.9813	0.000264381	0.0215078
CCNG1	ENSG00000113328.19	protein_coding	0.147241	7.71668	21.8348	0.000272862	0.0220641
TCTA	ENSG00000145022.5	protein_coding	-0.150666	4.72575	21.7622	0.000277182	0.0221245
MVK	ENSG00000110921.14	protein_coding	-0.283399	3.63825	21.7392	0.000278566	0.0221245
SLC16A5	ENSG00000170190.16	protein_coding	-0.347546	2.80338	21.7505	0.000277883	0.0221245
S1PR4	ENSG00000125910.6	protein_coding	-0.890075	0.0466313	21.7122	0.000280203	0.0221245
TENM3	ENSG00000218336.9	protein_coding	0.557397	4.04735	21.6362	0.000284866	0.0223612
EGFR	ENSG00000146648.21	protein_coding	0.332211	3.72921	21.5918	0.000287626	0.0224465
PRTFDC1	ENSG00000099256.19	protein_coding	-0.264376	3.88441	21.5641	0.000289369	0.022452
ENSG00000272405	ENSG00000272405.1	lncRNA	0.570098	0.531955	21.4819	0.000294601	0.0225967
RALGAPA2	ENSG00000188559.16	protein_coding	0.176071	7.05416	21.5068	0.000293005	0.0225967
CD74	ENSG00000019582.17	protein_coding	-0.484895	1.66949	21.4447	0.000297003	0.0226515
CTSK	ENSG00000143387.14	protein_coding	-0.344561	5.38149	21.3406	0.000303848	0.0227932
MRAP2	ENSG00000135324.6	protein_coding	-0.333401	3.12746	21.3675	0.000302062	0.0227932
ADGRG6	ENSG00000112414.15	protein_coding	-0.282711	5.40038	21.339	0.000303955	0.0227932
LRPPRC	ENSG00000138095.20	protein_coding	0.145376	7.34777	21.2628	0.000309081	0.0230488
OBSL1	ENSG00000124006.15	protein_coding	-0.225358	5.46755	21.1719	0.000315322	0.0232657
LINC00520	ENSG00000258791.9	lncRNA	0.66418	-0.385098	21.1699	0.000315455	0.0232657
PICK1	ENSG00000100151.16	protein_coding	-0.260239	3.64904	21.1286	0.000318341	0.0233502
FDFT1	ENSG00000079459.13	protein_coding	-0.252938	6.19502	20.9773	0.000329164	0.0240043
LNCRNA-IUR	ENSG00000245552.9	lncRNA	-0.640002	-0.321619	20.9081	0.000334253	0.0240043
SPART	ENSG00000133104.14	protein_coding	0.134424	6.96899	20.906	0.000334411	0.0240043
PPP1R3F	ENSG00000049769.14	protein_coding	-0.258975	2.0529	20.9505	0.000331129	0.0240043
FLT4	ENSG00000037280.16	protein_coding	-0.347213	5.33562	20.8556	0.000338172	0.0241452
AKR1C1	ENSG00000187134.14	protein_coding	0.481025	3.44485	20.7746	0.000344326	0.0243258
HAGHL	ENSG00000103253.19	protein_coding	0.338075	2.20745	20.7773	0.000344121	0.0243258
SLC35A4	ENSG00000176087.16	protein_coding	-0.122582	6.20558	20.6695	0.000352497	0.0247726
PHF10	ENSG00000130024.15	protein_coding	0.175607	6.23046	20.6192	0.000356486	0.0249225
NIPAL2	ENSG00000104361.10	protein_coding	-0.293425	4.1167	20.5915	0.000358699	0.0249472
TSPAN15	ENSG00000099282.10	protein_coding	-0.37497	5.79931	20.5685	0.000360559	0.0249473
HDDC2	ENSG00000111906.18	protein_coding	-0.329476	3.11446	20.5155	0.000364865	0.0251158
DPYSL3	ENSG00000113657.13	protein_coding	-0.150273	9.0512	20.3993	0.000374531	0.0251366
NRCAM	ENSG00000091129.22	protein_coding	0.36905	6.44813	20.4455	0.000370654	0.0251366
PDCD1LG2	ENSG00000197646.8	protein_coding	0.192109	4.05341	20.4057	0.000373992	0.0251366
PHYHD1	ENSG00000175287.19	protein_coding	-0.531948	0.572708	20.4154	0.00037317	0.0251366
RAB11A	ENSG00000103769.10	protein_coding	-0.129511	7.45465	20.4823	0.000367596	0.0251366
ACSM3	ENSG00000005187.12	protein_coding	-0.42535	2.81467	20.3653	0.000377409	0.0252038
DNAJA1	ENSG00000086061.16	protein_coding	-0.138279	7.94488	20.284	0.000384398	0.0255434
ASIC1	ENSG00000110881.12	protein_coding	0.382708	1.19732	20.0872	0.000401942	0.0265777
HTR1B	ENSG00000135312.7	protein_coding	-0.177595	5.93296	20.0615	0.000404291	0.026602
CYREN	ENSG00000122783.17	protein_coding	-0.19373	4.44941	19.9462	0.000415059	0.0271773
DENND5B	ENSG00000170456.16	protein_coding	0.203823	5.05497	19.8629	0.000423044	0.0275656
CUL4B	ENSG00000158290.19	protein_coding	0.188864	7.22867	19.8261	0.000426627	0.0276648
PROS1	ENSG00000184500.16	protein_coding	-0.211685	4.57395	19.6136	0.000447985	0.0289101
ACADSB	ENSG00000196177.13	protein_coding	0.175162	4.05133	19.5745	0.000452044	0.0290324
CD14	ENSG00000170458.15	protein_coding	-0.723638	2.21251	19.299	0.000481858	0.0307999
NEXN	ENSG00000162614.19	protein_coding	-0.193599	5.49908	19.17	0.000496588	0.031442
LDLRAD3	ENSG00000179241.13	protein_coding	0.164874	5.31163	19.1875	0.000494556	0.031442
P4HA3	ENSG00000149380.12	protein_coding	-0.275129	5.1071	19.0266	0.00051355	0.0323633
TULP4	ENSG00000130338.13	protein_coding	0.172824	5.3363	18.933	0.00052498	0.0326984
IGF2R	ENSG00000197081.16	protein_coding	0.252393	7.9521	18.9234	0.000526176	0.0326984
MROH1	ENSG00000179832.18	protein_coding	0.168418	5.62123	18.9339	0.000524875	0.0326984
LRRC43	ENSG00000158113.13	protein_coding	-0.428036	1.25488	18.8884	0.000530536	0.0327731
GDF15	ENSG00000130513.7	protein_coding	0.402099	6.44029	18.8746	0.000532262	0.0327731
PAPLN	ENSG00000100767.17	protein_coding	-0.285282	3.946	18.8207	0.000539083	0.0328914
LINC02185	ENSG00000262097.3	lncRNA	-0.549047	0.150333	18.8312	0.000537743	0.0328914
RAB3B	ENSG00000169213.7	protein_coding	0.333341	5.9889	18.7067	0.000553825	0.0333768
BDKRB2	ENSG00000168398.7	protein_coding	-0.729196	0.680996	25.77	0.000550007	0.0333768
CYP1A1	ENSG00000140465.15	protein_coding	0.704097	2.72189	18.7016	0.000554497	0.0333768
GIPC2	ENSG00000137960.6	protein_coding	-0.192175	5.69551	18.5536	0.000574354	0.0337138
WDR27	ENSG00000184465.16	protein_coding	0.260216	4.55476	18.5477	0.000575166	0.0337138
GAL3ST4	ENSG00000197093.11	protein_coding	-0.340662	2.32476	18.586	0.000569946	0.0337138
FBXO32	ENSG00000156804.7	protein_coding	-0.365675	3.2398	18.5666	0.000572576	0.0337138
RASSF3	ENSG00000153179.13	protein_coding	0.129556	6.22357	18.5889	0.000569552	0.0337138
APCDD1L-DT	ENSG00000231290.7	lncRNA	0.40788	1.37664	18.5743	0.000571528	0.0337138
SERPING1	ENSG00000149131.17	protein_coding	-0.698515	-0.168141	18.5244	0.000578366	0.0337539
CARMIL2	ENSG00000159753.15	protein_coding	-0.418827	0.791757	18.4266	0.000592038	0.0344023
ARHGAP1	ENSG00000175220.12	protein_coding	-0.119427	6.07223	18.2898	0.000611792	0.0353969
EMC10	ENSG00000161671.17	protein_coding	-0.153203	7.22098	18.2359	0.000619774	0.0357049
NPIPB13	ENSG00000198064.15	protein_coding	0.567116	-0.235725	18.2161	0.000622725	0.0357215
AP4S1	ENSG00000100478.16	protein_coding	-0.199739	3.03471	18.1294	0.000635888	0.0361675
ENSG00000262580	ENSG00000262580.5	lncRNA	0.296901	1.51786	18.1401	0.000634243	0.0361675
MELTF	ENSG00000163975.14	protein_coding	0.249195	2.46901	18.015	0.000653736	0.0369836
BCL2L13	ENSG00000099968.18	protein_coding	0.110521	6.09334	18.0023	0.000655747	0.0369836
TNFSF15	ENSG00000181634.8	protein_coding	0.795937	0.644041	17.9838	0.000658711	0.0369953
FRA10AC1	ENSG00000148690.12	protein_coding	0.128155	4.83848	17.8703	0.000677137	0.0378093
ATG16L2	ENSG00000168010.11	protein_coding	0.185727	4.64446	17.86	0.000678838	0.0378093
LACTB	ENSG00000103642.12	protein_coding	0.151053	5.84404	17.7838	0.000691572	0.0383594
PDLIM1P4	ENSG00000249274.1	processed_pseudogene	0.640873	-0.413223	17.7436	0.000698394	0.0385784
IGFBP1	ENSG00000146678.10	protein_coding	-0.448734	4.11197	17.6426	0.00071589	0.0393828
TMEM88	ENSG00000167874.7	protein_coding	-0.267135	3.89216	17.6204	0.000719802	0.0394363
GNB3	ENSG00000111664.11	protein_coding	0.370395	1.33049	17.5182	0.000738128	0.040276
EPB41	ENSG00000159023.23	protein_coding	0.156798	5.97803	17.4369	0.000753073	0.0404848
NR1D2	ENSG00000174738.13	protein_coding	0.2219	5.78516	17.4083	0.000758417	0.0404848
MAGI2	ENSG00000187391.22	protein_coding	0.299529	2.16713	17.4107	0.000757968	0.0404848
ATP6V1C1	ENSG00000155097.12	protein_coding	0.132184	5.6743	17.3996	0.000760051	0.0404848
AKR1C2	ENSG00000151632.18	protein_coding	0.601711	1.90611	17.4311	0.000754156	0.0404848
SREBF2	ENSG00000198911.12	protein_coding	-0.138779	7.12051	17.4338	0.00075365	0.0404848
EFNB2	ENSG00000125266.8	protein_coding	-0.210208	7.06126	17.3677	0.000766076	0.0406444
ENTPD1	ENSG00000138185.20	protein_coding	-0.448444	5.53598	17.3374	0.000771841	0.0407691
AFAP1L2	ENSG00000169129.16	protein_coding	-0.379958	4.358	17.3133	0.000776463	0.0407691
RHOF	ENSG00000139725.8	protein_coding	0.265294	3.18162	17.3078	0.000777538	0.0407691
BEST1	ENSG00000167995.17	protein_coding	0.477346	2.69798	17.2414	0.000790453	0.041285
TNFRSF25	ENSG00000215788.11	protein_coding	0.189743	3.58299	17.1799	0.000802641	0.0416298
GATAD1	ENSG00000157259.8	protein_coding	0.120185	5.47781	17.1769	0.000803257	0.0416298
TNFRSF11A	ENSG00000141655.18	protein_coding	-0.240331	4.52427	17.1132	0.000816112	0.0421334
KISS1	ENSG00000170498.10	protein_coding	-0.466511	0.321474	17.0159	0.000836217	0.0426789
MSMO1	ENSG00000052802.13	protein_coding	-0.362241	4.2745	17.0356	0.000832106	0.0426789
MGAT2	ENSG00000168282.6	protein_coding	-0.0972058	6.77187	17.0304	0.000833187	0.0426789
SELENOW	ENSG00000178980.16	protein_coding	-0.248624	8.02701	16.9854	0.000842631	0.0428433
CERS1	ENSG00000223802.9	protein_coding	0.44614	1.2654	16.9641	0.000847142	0.0429101
DACH1	ENSG00000276644.5	protein_coding	-0.323962	2.9654	16.9431	0.000851606	0.0429741
SIPA1L1	ENSG00000197555.10	protein_coding	-0.148898	5.46656	16.9272	0.000855017	0.0429846
SLC9A7P1	ENSG00000227825.4	transcribed_processed_pseudogene	-0.60089	0.454561	16.8123	0.000880099	0.0440805
HMGCR	ENSG00000113161.17	protein_coding	-0.231164	5.27741	16.7175	0.000901431	0.0449811
ZSCAN12	ENSG00000158691.15	protein_coding	-0.259233	3.42304	16.6988	0.000905705	0.0449996
TSPYL4	ENSG00000187189.11	protein_coding	-0.12618	5.61715	16.5861	0.000931962	0.0449996
SLC44A1	ENSG00000070214.17	protein_coding	0.153471	6.50591	16.6601	0.000914632	0.0449996
ZNF641	ENSG00000167528.13	protein_coding	-0.284763	3.94267	16.6395	0.000919411	0.0449996
DLL4	ENSG00000128917.8	protein_coding	-0.256504	5.92454	16.6164	0.000924821	0.0449996
MYO1E	ENSG00000157483.9	protein_coding	-0.116031	6.72848	16.5982	0.000929108	0.0449996
GFAP	ENSG00000131095.14	protein_coding	-0.669669	-0.588969	16.5861	0.000931975	0.0449996
FER1L4	ENSG00000088340.17	transcribed_unitary_pseudogene	0.467623	1.3473	16.5994	0.000928835	0.0449996
APP	ENSG00000142192.22	protein_coding	0.161291	11.4368	16.6858	0.000908692	0.0449996
RIN2	ENSG00000132669.14	protein_coding	-0.154503	6.52401	16.5443	0.000941933	0.0453174
LINC02915	ENSG00000175746.7	lncRNA	0.394539	1.85483	16.4615	0.00096202	0.0459544
ABCC1	ENSG00000103222.20	protein_coding	0.170328	4.36344	16.4729	0.000959207	0.0459544
ARL5B	ENSG00000165997.5	protein_coding	0.204558	5.27027	16.4174	0.00097291	0.0463098
PRKCE	ENSG00000171132.14	protein_coding	0.206396	4.80875	16.4007	0.000977067	0.0463434
RLF	ENSG00000117000.9	protein_coding	0.178015	4.40917	16.3448	0.000991148	0.0466813
GJA1	ENSG00000152661.9	protein_coding	-0.186794	8.55658	16.3554	0.000988467	0.0466813
GBE1	ENSG00000114480.13	protein_coding	0.200613	6.66986	16.3229	0.000996723	0.0467093
C6orf132	ENSG00000188112.10	protein_coding	-0.799962	0.119192	16.3152	0.000998702	0.0467093
MXRA8	ENSG00000162576.17	protein_coding	-0.658369	1.43219	16.2444	0.00101703	0.0467894
ACVR2A	ENSG00000121989.15	protein_coding	0.21673	3.21871	16.2753	0.00100896	0.0467894
CYP4V2	ENSG00000145476.16	protein_coding	-0.249304	2.47828	16.2837	0.00100679	0.0467894
TNPO1	ENSG00000083312.19	protein_coding	0.196491	8.9557	16.2665	0.00101126	0.0467894
CLMN	ENSG00000165959.12	protein_coding	0.22044	4.01266	16.2412	0.00101784	0.0467894
RRAGC	ENSG00000116954.8	protein_coding	0.158493	4.5039	16.1664	0.00103764	0.0474863
CISH	ENSG00000114737.16	protein_coding	-0.558471	-0.173771	16.1376	0.00104537	0.0474863
COPZ2	ENSG00000005243.10	protein_coding	-0.287735	2.75252	16.131	0.00104715	0.0474863
ZNF516	ENSG00000101493.11	protein_coding	0.214221	4.31979	16.1321	0.00104687	0.0474863
RIT1	ENSG00000143622.12	protein_coding	0.133064	5.59632	16.0711	0.00106347	0.047844
MANBA	ENSG00000109323.11	protein_coding	0.224049	4.45614	16.0359	0.00107321	0.047844
CTHRC1	ENSG00000164932.13	protein_coding	-0.184754	5.58266	16.0762	0.00106207	0.047844
ENSG00000228401	ENSG00000228401.7	lncRNA	0.466625	1.42815	16.0454	0.00107058	0.047844
PTER	ENSG00000165983.15	protein_coding	-0.291157	2.29428	16.029	0.00107513	0.047844
CACNG8	ENSG00000142408.7	protein_coding	0.190667	4.86489	16.0244	0.00107643	0.047844
ENSG00000279289	ENSG00000279289.1	TEC	0.803166	-0.0868492	15.9904	0.00108595	0.0481078
CMTM3	ENSG00000140931.20	protein_coding	-0.181624	6.37656	15.8685	0.00112089	0.0494923
ELOVL6	ENSG00000170522.10	protein_coding	-0.28403	3.45418	15.8063	0.00113923	0.0501371
MT-ND4	ENSG00000198886.2	protein_coding	0.165777	11.7307	15.7766	0.00114807	0.0503612
HENMT1	ENSG00000162639.16	protein_coding	-0.441218	1.09077	15.738	0.00115972	0.0506576
RCBTB2	ENSG00000136161.13	protein_coding	-0.211274	4.52875	15.7293	0.00116237	0.0506576
SUSD1	ENSG00000106868.17	protein_coding	-0.122556	5.25709	15.7149	0.00116676	0.0506844
ST6GAL1	ENSG00000073849.16	protein_coding	-0.168147	8.86136	15.6865	0.00117545	0.0508972
PIGC	ENSG00000135845.10	protein_coding	-0.152065	4.11301	15.6521	0.0011861	0.0510291
MGST1	ENSG00000008394.13	protein_coding	0.251087	5.90102	15.6606	0.00118347	0.0510291
CFAP54	ENSG00000188596.11	protein_coding	0.289799	4.04883	15.5983	0.00120299	0.0515014
FLOT2	ENSG00000132589.16	protein_coding	-0.15718	8.37247	15.5927	0.00120476	0.0515014
KCTD10	ENSG00000110906.13	protein_coding	-0.108354	6.93799	15.52	0.00122804	0.0523301
EMILIN1	ENSG00000138080.14	protein_coding	-0.371471	6.35035	15.4801	0.00124103	0.0527165
SLC38A6	ENSG00000139974.17	protein_coding	0.213336	2.89924	15.4045	0.00126607	0.0536103
MGP	ENSG00000111341.10	protein_coding	-0.462572	8.20243	15.3783	0.00127489	0.0538138
PLCB2	ENSG00000137841.12	protein_coding	-0.286727	2.91756	15.3604	0.00128097	0.0538181
GARRE1	ENSG00000166398.14	protein_coding	-0.136082	5.78474	15.3426	0.00128702	0.0538181
BCR	ENSG00000186716.21	protein_coding	-0.137216	8.35561	15.3429	0.00128692	0.0538181
FTH1P10	ENSG00000223361.5	transcribed_processed_pseudogene	0.476653	0.169569	15.3303	0.00129122	0.0538261
ENSG00000255836	ENSG00000255836.1	processed_pseudogene	-0.538401	-0.120886	15.3035	0.00130046	0.0540435
HMGCS1	ENSG00000112972.15	protein_coding	-0.27129	4.71901	15.2849	0.00130688	0.0541428
POU2F1	ENSG00000143190.23	protein_coding	0.213873	3.90626	15.205	0.00133497	0.0551362
TNFAIP8L3	ENSG00000183578.8	protein_coding	0.213205	5.97139	15.1742	0.00134598	0.0554206
SYNJ2	ENSG00000078269.15	protein_coding	0.166884	6.95006	15.1478	0.0013555	0.0556419
STRADB	ENSG00000082146.13	protein_coding	0.155552	3.86636	15.0432	0.00139398	0.0567014
SLC48A1	ENSG00000211584.14	protein_coding	0.190057	4.98044	15.0473	0.00139246	0.0567014
NLGN2	ENSG00000169992.10	protein_coding	0.153	5.36963	15.056	0.0013892	0.0567014
MAP3K12	ENSG00000139625.13	protein_coding	0.167906	5.03827	15.0274	0.00139991	0.0567705
GHDC	ENSG00000167925.16	protein_coding	-0.294146	4.93363	15.0093	0.00140671	0.0568743
TAF1D	ENSG00000166012.17	protein_coding	0.12511	6.23522	14.9865	0.00141534	0.0570515
DUSP23	ENSG00000158716.9	protein_coding	-0.378794	6.34649	14.9168	0.00144214	0.0577847
RTEL1-TNFRSF6B	ENSG00000026036.23	protein_coding	0.494041	-0.1158	14.9204	0.00144074	0.0577847
RGN	ENSG00000130988.13	protein_coding	-0.421715	1.0632	14.8836	0.00145509	0.0581299
C1orf21	ENSG00000116667.15	protein_coding	0.227643	5.14876	14.8584	0.00146502	0.0583531
SNX30	ENSG00000148158.17	protein_coding	0.135244	4.34088	14.7946	0.00149048	0.0591916
CERK	ENSG00000100422.14	protein_coding	-0.102801	7.43529	14.7349	0.0015148	0.0599799
C1orf43	ENSG00000143612.21	protein_coding	0.130074	7.59397	14.6144	0.0015652	0.0615588
ATXN2L	ENSG00000168488.19	protein_coding	0.138342	7.16378	14.6271	0.00155981	0.0615588
TRIM16	ENSG00000221926.13	protein_coding	0.343846	4.32768	14.6068	0.00156844	0.0615588
RARRES1	ENSG00000118849.10	protein_coding	-0.348642	1.40846	14.5758	0.00158175	0.0619002
TES	ENSG00000135269.18	protein_coding	-0.120112	6.48648	14.556	0.00159032	0.0620548
ARFGAP2	ENSG00000149182.15	protein_coding	-0.101931	6.29785	14.5394	0.00159752	0.0621552
CST3	ENSG00000101439.9	protein_coding	-0.131297	7.43298	14.5267	0.00160307	0.0621907
SNCAIP	ENSG00000064692.20	protein_coding	-0.379056	2.8355	14.5062	0.00161208	0.062322
FAM50B	ENSG00000145945.7	protein_coding	-0.238963	3.79615	14.4979	0.00161574	0.062322
CCDC91	ENSG00000123106.11	protein_coding	-0.216998	3.37619	14.4681	0.00162895	0.0624726
ACADVL	ENSG00000072778.20	protein_coding	0.106189	8.03153	14.4775	0.00162478	0.0624726
HIF1A-AS3	ENSG00000258667.3	lncRNA	0.507418	0.134885	14.4221	0.00164963	0.0629061
SETBP1	ENSG00000152217.20	protein_coding	-0.279961	4.68148	14.429	0.00164653	0.0629061
ENSG00000290596	ENSG00000290596.1	lncRNA	0.563823	-0.53953	14.38	0.00166879	0.0631606
LOXL4	ENSG00000138131.4	protein_coding	-0.443305	1.86889	14.3831	0.0016674	0.0631606
ALDH16A1	ENSG00000161618.10	protein_coding	-0.128555	4.96584	14.3765	0.00167042	0.0631606
PTPN4	ENSG00000088179.9	protein_coding	0.191851	4.19163	14.3474	0.00168383	0.0631777
HIPK2	ENSG00000064393.16	protein_coding	0.222537	7.02148	14.3459	0.00168451	0.0631777
BDNF	ENSG00000176697.20	protein_coding	0.465768	2.52883	14.3449	0.00168499	0.0631777
ADAMTSL1	ENSG00000178031.18	protein_coding	0.280526	4.27394	14.3084	0.00170199	0.0636375
LSR	ENSG00000105699.17	protein_coding	-0.438708	0.608517	14.2978	0.00170698	0.0636465
FBXO22	ENSG00000167196.14	protein_coding	0.130162	5.48046	14.2676	0.00172122	0.0639234
ZFHX3	ENSG00000140836.17	protein_coding	0.183688	5.45287	14.2619	0.00172393	0.0639234
COL4A5	ENSG00000188153.14	protein_coding	0.165465	6.74844	14.2259	0.00174113	0.0643834
CNN3-DT	ENSG00000235501.8	lncRNA	-0.287062	1.7755	14.1963	0.00175544	0.06465
NNT	ENSG00000112992.18	protein_coding	0.12447	6.59016	14.1911	0.00175797	0.06465
NIBAN1	ENSG00000135842.17	protein_coding	-0.330034	4.86596	14.1453	0.0017804	0.0652958
LAMP2	ENSG00000005893.17	protein_coding	0.105102	7.52375	14.122	0.00179192	0.0655393
DHCR7	ENSG00000172893.18	protein_coding	-0.27766	5.15613	14.0873	0.00180928	0.0659342
PTMS	ENSG00000159335.18	protein_coding	-0.14734	8.79688	14.0808	0.00181254	0.0659342
OPN3	ENSG00000054277.14	protein_coding	-0.122284	4.13413	14.0325	0.00183701	0.066464
MT1F	ENSG00000198417.7	protein_coding	-0.866963	0.0220645	14.0371	0.00183466	0.066464
PIP4P2	ENSG00000155099.8	protein_coding	0.188337	2.83337	14.0055	0.00185088	0.0667858
FMNL2	ENSG00000157827.20	protein_coding	0.174339	6.88876	13.9155	0.00189792	0.0667877
ARL8B	ENSG00000134108.14	protein_coding	0.100829	6.06998	13.9878	0.00186003	0.0667877
MYD88	ENSG00000172936.17	protein_coding	-0.128434	5.42561	13.901	0.00190566	0.0667877
SCN5A	ENSG00000183873.18	protein_coding	0.145954	4.78017	13.9321	0.00188916	0.0667877
KLHL24	ENSG00000114796.16	protein_coding	0.134799	5.74835	13.9525	0.00187842	0.0667877
SPARCL1	ENSG00000152583.13	protein_coding	-0.977682	-0.304857	13.9499	0.00187982	0.0667877
YPEL2	ENSG00000175155.11	protein_coding	-0.186321	6.56752	13.9607	0.00187415	0.0667877
RNF125	ENSG00000101695.9	protein_coding	-0.42806	0.55021	13.9071	0.0019024	0.0667877
ZNF699	ENSG00000196110.8	protein_coding	0.279544	1.68706	13.9102	0.00190072	0.0667877
COX7A1	ENSG00000161281.11	protein_coding	-0.321018	3.90233	13.9309	0.00188976	0.0667877
FTLP3	ENSG00000226608.3	processed_pseudogene	0.561766	0.270709	13.9525	0.00187842	0.0667877
SESTD1	ENSG00000187231.14	protein_coding	0.144337	5.79764	13.8435	0.00193657	0.0669963
DKK 2.00	ENSG00000155011.9	protein_coding	-0.356353	2.48566	13.8677	0.00192347	0.0669963
RPSAP47	ENSG00000188856.6	processed_pseudogene	0.27505	1.36907	13.8609	0.00192715	0.0669963
CAMK1D	ENSG00000183049.14	protein_coding	-0.222122	3.9795	13.8447	0.0019359	0.0669963
SYCE1L	ENSG00000205078.6	protein_coding	0.255057	2.3309	13.8517	0.0019321	0.0669963
ENSG00000283445	ENSG00000283445.1	lncRNA	0.47168	1.21642	13.8151	0.00195204	0.0672309
RSU1	ENSG00000148484.18	protein_coding	-0.100306	6.71048	13.8035	0.00195838	0.0672309
ITM2B	ENSG00000136156.15	protein_coding	-0.151923	8.77708	13.8055	0.00195727	0.0672309
DLG1	ENSG00000075711.21	protein_coding	0.14705	6.1812	13.7671	0.00197851	0.0672887
GNPDA1	ENSG00000113552.16	protein_coding	0.13349	6.12031	13.774	0.00197465	0.0672887
LIMD2	ENSG00000136490.9	protein_coding	-0.197784	5.33854	13.7642	0.00198011	0.0672887
NT5C	ENSG00000125458.7	protein_coding	-0.257526	3.19898	13.7751	0.00197409	0.0672887
UBN1	ENSG00000118900.15	protein_coding	0.104094	6.88147	13.7368	0.00199544	0.0676385
ENSG00000260274	ENSG00000260274.2	lncRNA	-0.43684	-0.0438535	13.7176	0.00200624	0.0678331
SVEP1	ENSG00000165124.19	protein_coding	-0.443242	0.970982	13.6728	0.00203173	0.0685222
RALB	ENSG00000144118.14	protein_coding	-0.135254	8.21616	13.6617	0.0020381	0.0685648
MT-ND4L	ENSG00000212907.2	protein_coding	0.207202	8.60336	13.6293	0.00205682	0.0690217
UBALD1	ENSG00000153443.13	protein_coding	-0.180097	4.52693	13.6049	0.00207102	0.069325
TP53I3	ENSG00000115129.14	protein_coding	-0.171105	6.1044	13.551	0.00210288	0.0698688
GLS	ENSG00000115419.14	protein_coding	0.128569	7.54961	13.5616	0.00209657	0.0698688
RGS20	ENSG00000147509.14	protein_coding	0.29057	1.94092	13.5568	0.00209945	0.0698688
GCLC	ENSG00000001084.13	protein_coding	0.138628	5.0654	13.5283	0.00211644	0.0701457
APOE	ENSG00000130203.10	protein_coding	0.297889	2.74133	13.4859	0.00214208	0.0708207
NSDHL	ENSG00000147383.11	protein_coding	-0.169835	4.68516	13.4668	0.00215375	0.0710316
VASH1	ENSG00000071246.11	protein_coding	-0.235761	9.21969	13.4462	0.0021664	0.0712734
PRKAA2	ENSG00000162409.12	protein_coding	0.253739	2.9804	13.3923	0.0021999	0.0713581
TM4SF1	ENSG00000169908.12	protein_coding	-0.191221	9.66021	13.3879	0.00220263	0.0713581
PTPRE	ENSG00000132334.17	protein_coding	-0.223726	6.59481	13.3738	0.0022115	0.0713581
SERPINH1	ENSG00000149257.16	protein_coding	-0.123591	9.12491	13.3874	0.00220292	0.0713581
ARF3	ENSG00000134287.10	protein_coding	-0.090947	7.33266	13.4268	0.00217836	0.0713581
MT1E	ENSG00000169715.15	protein_coding	-0.873823	5.20044	13.3739	0.00221146	0.0713581
HES7	ENSG00000179111.9	protein_coding	0.467766	-0.405627	13.4112	0.00218809	0.0713581
MT-CO2	ENSG00000198712.1	protein_coding	0.148278	10.8281	13.4057	0.00219152	0.0713581
MMAB	ENSG00000139428.12	protein_coding	-0.262876	3.55883	13.3493	0.00222701	0.0716861
CSTF2	ENSG00000101811.15	protein_coding	-0.135364	4.4584	13.3391	0.00223354	0.0717244
PRR29	ENSG00000224383.8	protein_coding	-0.428494	0.612545	13.3214	0.00224483	0.0718627
SOX18	ENSG00000203883.7	protein_coding	-0.272719	7.35791	13.3156	0.00224855	0.0718627
LMCD1	ENSG00000071282.12	protein_coding	-0.31216	5.09394	13.2951	0.00226181	0.0721146
HLX	ENSG00000136630.13	protein_coding	0.415743	2.65748	13.2627	0.00228283	0.0722514
MAPKAPK3	ENSG00000114738.11	protein_coding	0.182098	4.5256	13.2538	0.00228869	0.0722514
ZBTB20	ENSG00000181722.18	protein_coding	0.339803	2.91531	13.2584	0.00228567	0.0722514
RRAGA	ENSG00000155876.6	protein_coding	-0.0973984	6.1708	13.2699	0.00227816	0.0722514
DMXL2	ENSG00000104093.14	protein_coding	0.204346	4.24708	13.2472	0.00229301	0.0722514
LBR	ENSG00000143815.15	protein_coding	0.133706	6.85785	13.2239	0.00230843	0.0725667
TRMT61A	ENSG00000166166.13	protein_coding	-0.147118	3.79544	13.2072	0.00231948	0.0725742
STAP2	ENSG00000178078.12	protein_coding	-0.265505	2.726	13.2139	0.002315	0.0725742
TFIP11	ENSG00000100109.17	protein_coding	-0.103646	5.46771	13.1942	0.00232817	0.0726767
L3HYPDH	ENSG00000126790.12	protein_coding	0.196847	4.13776	13.1675	0.0023461	0.0730667
UCP2	ENSG00000175567.11	protein_coding	-0.357023	3.41085	13.1398	0.00236484	0.0734798
SHC3	ENSG00000148082.10	protein_coding	0.259957	4.16766	13.099	0.0023928	0.0737406
P4HA1	ENSG00000122884.13	protein_coding	0.136182	5.48701	13.0955	0.00239521	0.0737406
PHF21A	ENSG00000135365.17	protein_coding	0.113518	5.25634	13.096	0.00239487	0.0737406
TMEM143	ENSG00000161558.11	protein_coding	0.286241	1.79806	13.1039	0.00238944	0.0737406
ENSG00000249631	ENSG00000249631.7	lncRNA	0.536728	0.87135	13.0846	0.00240274	0.0738032
ADD1	ENSG00000087274.19	protein_coding	-0.0998304	8.46034	13.0677	0.00241448	0.0739943
ACKR1	ENSG00000213088.12	protein_coding	-0.655401	0.607946	13.0236	0.00244548	0.0747739
ITPA	ENSG00000125877.13	protein_coding	-0.168422	5.25315	13.0097	0.00245529	0.0749031
ALDH18A1	ENSG00000059573.9	protein_coding	-0.09738	6.88988	12.9797	0.00247675	0.0753863
ACER2	ENSG00000177076.6	protein_coding	-0.25042	3.2414	12.9659	0.00248662	0.0755156
KIFC2	ENSG00000167702.13	protein_coding	0.215773	3.88138	12.9277	0.00251432	0.0761845
PRCC	ENSG00000143294.15	protein_coding	-0.0941978	6.1288	12.8824	0.00254767	0.0768695
RELL1	ENSG00000181826.10	protein_coding	0.123605	5.96232	12.8737	0.00255411	0.0768695
AHSA1	ENSG00000100591.8	protein_coding	-0.124755	6.40354	12.8762	0.00255227	0.0768695
VWA1	ENSG00000179403.12	protein_coding	-0.3237	3.11873	12.8087	0.00260287	0.0769568
MERTK	ENSG00000153208.18	protein_coding	0.179142	5.77832	12.83	0.00258678	0.0769568
GMPS	ENSG00000163655.16	protein_coding	0.0928069	6.0129	12.8443	0.00257607	0.0769568
RNF8	ENSG00000112130.17	protein_coding	-0.125894	4.96802	12.8367	0.00258173	0.0769568
NSUN5P1	ENSG00000291151.1;ENSG00000223705.12	lncRNA;transcribed_unprocessed_pseudogene	0.270686	2.36336	12.8326	0.00258484	0.0769568
ARHGAP12	ENSG00000165322.18	protein_coding	0.140116	4.58708	12.8179	0.0025959	0.0769568
CPNE8	ENSG00000139117.14	protein_coding	0.146782	4.17391	12.8151	0.00259808	0.0769568
TMEM255B	ENSG00000184497.13	protein_coding	-0.133846	6.00983	12.8284	0.00258799	0.0769568
ZBTB18	ENSG00000179456.12	protein_coding	0.142113	5.35635	12.797	0.00261178	0.0770503
AKR1B1	ENSG00000085662.14	protein_coding	0.204709	8.50322	12.7023	0.0026851	0.0788411
ITGA3	ENSG00000005884.18	protein_coding	-0.112944	8.02027	12.6959	0.0026901	0.0788411
C2CD2	ENSG00000157617.17	protein_coding	0.175702	6.24494	12.6993	0.0026874	0.0788411
USP3	ENSG00000140455.17	protein_coding	0.115813	5.27057	12.6798	0.00270286	0.0788706
MYH10	ENSG00000133026.14	protein_coding	-0.175947	8.83487	12.6807	0.00270212	0.0788706
SZRD1	ENSG00000055070.17	protein_coding	-0.108468	8.02557	12.6682	0.00271204	0.0789668
MALL	ENSG00000144063.4	protein_coding	-0.174901	4.50786	12.6255	0.00274622	0.0796813
MBNL1-AS1	ENSG00000229619.6	lncRNA	-0.314533	1.91308	12.6192	0.00275131	0.0796813
POLE3	ENSG00000148229.13	protein_coding	-0.125239	5.58878	12.6154	0.00275439	0.0796813
CLEC4GP1	ENSG00000268297.1	unprocessed_pseudogene	0.334016	2.33843	12.5981	0.0027684	0.0799144
ST3GAL6	ENSG00000064225.13	protein_coding	0.190002	4.59964	12.5827	0.00278099	0.0801057
STIM1	ENSG00000167323.13	protein_coding	0.129433	5.82609	12.5493	0.00280848	0.0803044
SCUBE2	ENSG00000175356.14	protein_coding	-0.460753	1.30668	12.5514	0.00280671	0.0803044
HSPB6	ENSG00000004776.13	protein_coding	-0.405768	1.3078	12.5453	0.00281182	0.0803044
DSN1	ENSG00000149636.16	protein_coding	-0.197753	4.18604	12.5555	0.00280334	0.0803044
RANBP9	ENSG00000010017.13	protein_coding	0.114796	5.70513	12.5018	0.00284806	0.0811667
RFTN1	ENSG00000131378.14	protein_coding	-0.153574	6.56998	12.4731	0.00287234	0.0813404
ADM5	ENSG00000224420.4	protein_coding	-0.490446	0.777153	12.4735	0.002872	0.0813404
MMP24	ENSG00000125966.10	protein_coding	-0.412141	0.50969	12.4808	0.00286582	0.0813404
STAT1	ENSG00000115415.21	protein_coding	-0.181924	8.40435	12.4208	0.00291714	0.082262
CALM1	ENSG00000198668.14	protein_coding	-0.12344	8.57221	12.4227	0.00291546	0.082262
MPP4	ENSG00000082126.18	protein_coding	0.373768	1.22153	12.3858	0.0029475	0.0828859
IFT122	ENSG00000163913.14	protein_coding	-0.113766	5.12518	12.3811	0.00295161	0.0828859
CLCN7	ENSG00000103249.19	protein_coding	0.142425	6.7242	12.3641	0.00296658	0.0831325
CCNL2	ENSG00000221978.13	protein_coding	0.162363	6.77324	12.3526	0.00297668	0.0832417
RPGR	ENSG00000156313.15	protein_coding	-0.157558	5.71446	12.34	0.00298784	0.0833801
GGA2	ENSG00000103365.15	protein_coding	0.0965573	6.09037	12.3189	0.00300666	0.0837312
DBN1	ENSG00000113758.14	protein_coding	-0.0871265	8.64779	12.293	0.00302994	0.0840534
LDLR	ENSG00000130164.14	protein_coding	-0.402163	5.62947	12.2921	0.00303076	0.0840534
SREBF1	ENSG00000072310.18	protein_coding	0.148061	5.77058	12.2689	0.00305176	0.0844613
GNA14	ENSG00000156049.7	protein_coding	-0.263168	4.30266	12.2449	0.0030736	0.0848909
MAFB	ENSG00000204103.4	protein_coding	-0.390303	4.38615	12.2169	0.00309943	0.0854285
BCYRN1	ENSG00000236824.2	scRNA	-0.275299	2.31871	12.2015	0.00311373	0.0856467
GATA2-AS1	ENSG00000244300.3	lncRNA	0.12215	4.93723	12.1934	0.00312125	0.0856781
PALMD	ENSG00000099260.12	protein_coding	-0.145012	7.55087	12.1463	0.00316549	0.0865386
BRWD3	ENSG00000165288.11	protein_coding	0.187518	4.51235	12.1518	0.00316034	0.0865386
VSIG10	ENSG00000176834.14	protein_coding	-0.108612	5.38355	12.1358	0.00317549	0.0866354
GALNT7-DT	ENSG00000245213.7	lncRNA	0.27674	1.72944	12.1182	0.00319229	0.0869171
ENSG00000215014	ENSG00000215014.5	lncRNA	-0.400374	0.0784459	12.0915	0.00321795	0.0874384
C1orf53	ENSG00000203724.11	protein_coding	-0.358391	0.836909	12.0801	0.00322903	0.0875623
VEGFB	ENSG00000173511.10	protein_coding	0.173097	5.57317	12.0465	0.0032617	0.0882698
LINC02981	ENSG00000214870.11	lncRNA	-0.437449	0.918087	12.0179	0.00328992	0.088676
TRMT6	ENSG00000089195.15	protein_coding	-0.174137	3.9407	12.0231	0.00328482	0.088676
FAM107A	ENSG00000168309.18	protein_coding	-0.194794	5.83717	11.9735	0.0033342	0.0886923
FBXO4	ENSG00000151876.13	protein_coding	-0.265498	2.84783	11.971	0.00333678	0.0886923
FZD1	ENSG00000157240.4	protein_coding	-0.256724	4.1942	12.003	0.00330472	0.0886923
RFK	ENSG00000135002.12	protein_coding	0.129599	6.58626	11.9836	0.00332411	0.0886923
KRT18	ENSG00000111057.11	protein_coding	-0.164687	7.81734	11.9735	0.00333427	0.0886923
ANKRD10	ENSG00000088448.14	protein_coding	0.189527	5.68145	12.005	0.0033027	0.0886923
CPPED1	ENSG00000103381.12	protein_coding	-0.113365	6.57311	11.9949	0.00331276	0.0886923
FARS2	ENSG00000145982.13	protein_coding	-0.171943	3.97639	11.9557	0.0033522	0.0887592
SGCE	ENSG00000127990.19	protein_coding	-0.142208	5.7884	11.9488	0.00335914	0.0887592
HNRNPM	ENSG00000099783.12	protein_coding	-0.155936	8.22141	11.9552	0.00335267	0.0887592
MARCHF9	ENSG00000139266.6	protein_coding	0.20322	3.56477	11.9243	0.00338408	0.0892426
CAMK2D	ENSG00000145349.20	protein_coding	0.133245	6.4657	11.9147	0.00339392	0.0893266
GBP1	ENSG00000117228.11	protein_coding	-0.239256	5.07893	11.8516	0.00345939	0.0908715
SLC66A1L	ENSG00000174899.13	transcribed_unitary_pseudogene	-0.3232	1.30426	11.8435	0.0034679	0.0909173
NSD1	ENSG00000165671.22	protein_coding	-0.140973	7.01686	11.8229	0.00348966	0.0913094
DDX49	ENSG00000105671.12	protein_coding	-0.149837	5.23062	11.8163	0.00349657	0.0913121
ECE1	ENSG00000117298.16	protein_coding	-0.11749	10.2604	11.7993	0.00351474	0.0916086
TTC33	ENSG00000113638.14	protein_coding	0.149354	3.8875	11.782	0.00353324	0.0919121
SEMA7A	ENSG00000138623.10	protein_coding	-0.335396	3.30132	11.754	0.00356343	0.0921616
RABEP2	ENSG00000177548.13	protein_coding	-0.110371	5.66805	11.7658	0.00355069	0.0921616
RASAL3	ENSG00000105122.13	protein_coding	-0.318959	2.16673	11.7595	0.0035575	0.0921616
REXO2	ENSG00000076043.11	protein_coding	-0.116394	6.64896	11.7447	0.00357355	0.0922457
ACTRT3	ENSG00000184378.3	protein_coding	-0.277229	1.68785	11.7242	0.00359588	0.0924664
TMEM87A	ENSG00000103978.17	protein_coding	-0.0963404	5.49206	11.7297	0.00358986	0.0924664
HS3ST1	ENSG00000002587.10	protein_coding	0.260776	3.50911	11.7058	0.00361614	0.0925345
P4HA2	ENSG00000072682.20	protein_coding	0.145466	5.69733	11.6905	0.00363299	0.0925345
FADS2	ENSG00000134824.14	protein_coding	-0.300623	6.81504	11.7066	0.00361522	0.0925345
IGFBP6	ENSG00000167779.9	protein_coding	-0.197341	4.07155	11.6969	0.0036259	0.0925345
WDR25	ENSG00000176473.14	protein_coding	-0.169212	3.33629	11.6964	0.00362646	0.0925345
HTATSF1	ENSG00000102241.12	protein_coding	-0.103351	5.96293	11.6831	0.00364127	0.0925695
NCLN	ENSG00000125912.11	protein_coding	-0.129994	6.55348	11.6715	0.0036542	0.0927228
MAFG	ENSG00000197063.11	protein_coding	0.139726	6.30397	11.6572	0.00367019	0.0927778
MZF1	ENSG00000099326.9	protein_coding	0.130357	4.06551	11.6588	0.00366842	0.0927778
LRRC58	ENSG00000163428.4	protein_coding	0.192656	5.12751	11.6082	0.00372561	0.0937246
DCBLD1	ENSG00000164465.19	protein_coding	-0.104486	5.93976	11.6122	0.00372098	0.0937246
PCMTD1	ENSG00000168300.14	protein_coding	0.115812	6.03295	11.6055	0.0037286	0.0937246
N4BP2L2-IT2	ENSG00000281026.1	lncRNA	0.530466	0.0411464	11.5682	0.00377149	0.0942733
THSD4	ENSG00000187720.15	protein_coding	0.165315	5.63289	11.5704	0.00376894	0.0942733
TRIOBP	ENSG00000100106.22	protein_coding	-0.118203	7.59085	11.5788	0.00375929	0.0942733
NMI	ENSG00000123609.11	protein_coding	-0.116333	5.1449	11.5541	0.0037878	0.0945049
ZSWIM5	ENSG00000162415.7	protein_coding	0.383886	0.783547	11.536	0.00380896	0.0946808
LINC00639	ENSG00000259070.9	lncRNA	-0.280498	1.32259	11.5394	0.00380503	0.0946808
PLCD4	ENSG00000115556.14	protein_coding	0.341249	1.52783	11.491	0.003862	0.0951908
CAAP1	ENSG00000120159.13	protein_coding	-0.107297	4.59726	11.4885	0.00386493	0.0951908
ABCC4	ENSG00000125257.16	protein_coding	0.146564	5.69371	11.4998	0.00385154	0.0951908
ENSG00000290399	ENSG00000290399.1	lncRNA	-0.187312	2.98374	11.5042	0.00384634	0.0951908
MAOA	ENSG00000189221.11	protein_coding	-0.107496	6.65067	11.4951	0.00385711	0.0951908
THEM4	ENSG00000159445.13	protein_coding	-0.17256	4.27098	11.4815	0.00387327	0.0952216
FNDC3A	ENSG00000102531.16	protein_coding	0.106771	6.52266	11.4688	0.00388846	0.0952692
JMJD8	ENSG00000161999.13	protein_coding	-0.110193	6.05819	11.4618	0.00389682	0.0952692
PTGIR	ENSG00000160013.9	protein_coding	-0.223776	3.72286	11.464	0.00389418	0.0952692
MYL9	ENSG00000101335.10	protein_coding	-0.247068	5.67449	11.4503	0.0039107	0.0952692
CHADL	ENSG00000100399.16	protein_coding	-0.476607	0.340732	11.4542	0.00390602	0.0952692
TAGLN	ENSG00000149591.17	protein_coding	-0.339481	5.74247	11.4439	0.00391844	0.0952848
RBM24	ENSG00000112183.15	protein_coding	0.409395	1.05832	11.4294	0.00393601	0.0953664
VPS41	ENSG00000006715.16	protein_coding	0.0964649	6.29556	11.4337	0.00393076	0.0953664
STOML1	ENSG00000067221.14	protein_coding	-0.179823	3.62181	11.3975	0.00397493	0.0961361
TMEM204	ENSG00000131634.14	protein_coding	-0.261141	5.23025	11.3596	0.0040218	0.0970947
RABGGTB	ENSG00000137955.16	protein_coding	0.115885	5.53128	11.3118	0.0040817	0.0980315
RAB29	ENSG00000117280.13	protein_coding	0.145517	5.70502	11.2997	0.00409712	0.0980315
PLAC9	ENSG00000189129.14	protein_coding	-0.337584	3.3445	11.3126	0.00408075	0.0980315
ARL6IP1	ENSG00000170540.15	protein_coding	-0.09606	6.89543	11.3037	0.00409195	0.0980315
UBTF	ENSG00000108312.16	protein_coding	-0.0996435	7.14791	11.3004	0.00409614	0.0980315
MSTO1	ENSG00000125459.18	protein_coding	-0.146502	4.22445	11.2904	0.00410895	0.0981397
PDZD2	ENSG00000133401.16	protein_coding	-0.398209	2.39778	11.2805	0.00412153	0.0982651
SCAMP1	ENSG00000085365.18	protein_coding	0.115946	5.46157	11.2671	0.00413868	0.0984991
NOTCH3	ENSG00000074181.9	protein_coding	0.399558	2.54927	11.2244	0.00419407	0.0996408
EIF2S3	ENSG00000130741.11	protein_coding	0.100485	7.9074	11.2149	0.00420649	0.0997591
PROX1	ENSG00000117707.16	protein_coding	0.268316	2.128	11.2004	0.00422551	0.0998575
TLR1	ENSG00000174125.8	protein_coding	-0.211621	2.283	11.2058	0.0042184	0.0998575
SEMA3F	ENSG00000001617.12	protein_coding	0.154512	8.05015	11.1895	0.00423979	0.0998815
PLA2G12A	ENSG00000123739.11	protein_coding	0.14223	4.04245	11.1883	0.00424141	0.0998815
SLC1A5	ENSG00000105281.12	protein_coding	-0.134235	6.94555	11.1755	0.00425835	0.100105
OGDH	ENSG00000105953.16	protein_coding	-0.13776	6.84046	11.1578	0.00428203	0.100485
KIF3A	ENSG00000131437.16	protein_coding	0.172586	4.25775	11.1066	0.00435096	0.101925
PEF1	ENSG00000162517.13	protein_coding	-0.10365	5.91433	11.088	0.00437635	0.102295
CHST7	ENSG00000147119.4	protein_coding	-0.214898	4.72953	11.0839	0.004382	0.102295
EEF2KMT	ENSG00000118894.15	protein_coding	-0.136595	3.73149	11.0518	0.00442635	0.103066
NDRG3	ENSG00000101079.21	protein_coding	0.121936	5.19394	11.0489	0.00443037	0.103066
SIX2	ENSG00000170577.8	protein_coding	-0.846778	-0.120215	11.0017	0.00449638	0.103347
MEGF10	ENSG00000145794.17	protein_coding	-0.641838	0.296091	11.0271	0.00446068	0.103347
LINC00472	ENSG00000233237.8	lncRNA	0.244222	4.17409	11.0235	0.00446581	0.103347
CDK2AP2	ENSG00000167797.8	protein_coding	-0.157254	5.55087	11.005	0.00449176	0.103347
CAPN5	ENSG00000149260.18	protein_coding	0.122621	5.01188	11.0063	0.00448991	0.103347
MMP10	ENSG00000166670.10	protein_coding	0.23526	2.343	11.0087	0.00448658	0.103347
EXOSC6	ENSG00000223496.3	protein_coding	-0.101392	5.29927	11.0044	0.00449255	0.103347
SEMA6C	ENSG00000143434.17	protein_coding	-0.124233	6.76995	10.9874	0.00451671	0.103363
CRLS1	ENSG00000088766.12	protein_coding	-0.195126	3.83976	10.9849	0.00452015	0.103363
SMIM10	ENSG00000184785.6	protein_coding	-0.317621	1.14319	10.9853	0.00451959	0.103363
SERPINE2	ENSG00000135919.14	protein_coding	0.181186	4.15212	10.9751	0.00453421	0.103386
PNMA8A	ENSG00000182013.18	protein_coding	-0.268467	0.627648	10.9734	0.00453655	0.103386
LRRC32	ENSG00000137507.11	protein_coding	-0.162034	7.61569	10.9592	0.00455691	0.103674
DNAJC17	ENSG00000104129.10	protein_coding	-0.179653	4.01891	10.944	0.0045787	0.103993
TNFSF18	ENSG00000120337.10	protein_coding	0.481744	3.38885	10.9113	0.00462614	0.104648
ENSG00000271943	ENSG00000271943.4	transcribed_processed_pseudogene	-0.257419	2.20894	10.8979	0.00464571	0.104648
KLHL5	ENSG00000109790.18	protein_coding	0.0879479	6.89384	10.8974	0.00464654	0.104648
ENSG00000197813	ENSG00000197813.6	lncRNA	0.512929	-0.332283	10.9129	0.00462386	0.104648
ENSG00000289009	ENSG00000289009.2	lncRNA	-0.170693	3.3059	10.9074	0.00463186	0.104648
IQCJ-SCHIP1	ENSG00000283154.3	protein_coding	-0.184998	3.65896	10.8907	0.00465634	0.104694
LNCTAM34A	ENSG00000234546.5	lncRNA	0.28123	2.08428	10.8625	0.00469799	0.105453
PAQR4	ENSG00000162073.14	protein_coding	-0.187957	4.41724	10.8554	0.00470848	0.105512
ETV4	ENSG00000175832.13	protein_coding	-0.192076	4.53625	10.8338	0.00474089	0.106062
LPP	ENSG00000145012.14	protein_coding	0.209967	7.116	10.8169	0.0047663	0.106453
ENSG00000291006	ENSG00000291006.1	lncRNA	0.304894	2.32778	10.8092	0.00477796	0.106536
FAM171B	ENSG00000144369.14	protein_coding	0.155884	4.67582	10.7759	0.00482858	0.107486
ZKSCAN2	ENSG00000155592.16	protein_coding	0.219395	3.51009	10.7648	0.00484568	0.107688
ETFDH	ENSG00000171503.13	protein_coding	0.14265	4.58187	10.7272	0.00490381	0.1088
SEPTIN10	ENSG00000186522.15	protein_coding	0.0877676	7.18866	10.6906	0.0049613	0.109044
ALAS1	ENSG00000023330.15	protein_coding	0.125211	5.75791	10.7031	0.00494153	0.109044
WDR19	ENSG00000157796.18	protein_coding	0.116157	5.08463	10.7101	0.00493063	0.109044
PNMA2	ENSG00000240694.9	protein_coding	0.27578	4.23538	10.6899	0.00496233	0.109044
SULF1	ENSG00000137573.14	protein_coding	-0.309229	5.68022	10.6891	0.00496358	0.109044
CASKIN1	ENSG00000167971.16	protein_coding	0.351944	0.425302	10.7072	0.00493513	0.109044
CADM3	ENSG00000162706.13	protein_coding	-0.35224	4.54267	10.6671	0.00499862	0.109291
GPX8	ENSG00000164294.14	protein_coding	-0.0834799	6.28029	10.6705	0.00499316	0.109291
ZNF518A	ENSG00000177853.15	protein_coding	-0.225173	3.74238	10.6616	0.00500737	0.109291
CAVIN1	ENSG00000177469.13	protein_coding	-0.106125	10.8012	10.6627	0.00500553	0.109291
HSF2	ENSG00000025156.13	protein_coding	0.193403	3.31147	10.6557	0.00501667	0.109316
ZNF316	ENSG00000205903.7	protein_coding	0.116717	5.61315	10.6487	0.0050279	0.109383
TNFRSF8	ENSG00000120949.15	protein_coding	-0.395781	0.45102	10.6393	0.00504306	0.109536
SDR42E1	ENSG00000184860.10	protein_coding	-0.578411	1.29329	10.6327	0.00505373	0.10959
GRAMD2B	ENSG00000155324.10	protein_coding	-0.330713	2.4729	10.6256	0.00506522	0.109662
PLPP6	ENSG00000205808.7	protein_coding	-0.174386	2.95212	10.5971	0.00511152	0.110309
ITFG2	ENSG00000111203.13	protein_coding	-0.115995	4.11452	10.598	0.00511007	0.110309
MARVELD1	ENSG00000155254.13	protein_coding	-0.0990371	6.70003	10.5895	0.00512394	0.110399
CSNK1G2	ENSG00000133275.16	protein_coding	-0.0926454	6.47614	10.5822	0.00513587	0.110479
CRACD	ENSG00000109265.15	protein_coding	0.231495	3.07342	10.5368	0.00521106	0.111303
ARSB	ENSG00000113273.17	protein_coding	-0.143414	5.1487	10.5492	0.00519046	0.111303
ACAT2	ENSG00000120437.9	protein_coding	-0.317024	4.37616	10.5438	0.00519943	0.111303
CTSL	ENSG00000135047.16	protein_coding	0.1106	6.80534	10.5465	0.00519501	0.111303
TUB	ENSG00000166402.9	protein_coding	0.317664	2.12529	10.5341	0.00521566	0.111303
FNDC4	ENSG00000115226.10	protein_coding	-0.173307	5.49818	10.5269	0.00522771	0.111383
DCAF10	ENSG00000122741.16	protein_coding	0.14282	5.26552	10.5	0.005273	0.11217
MTUS1	ENSG00000129422.15	protein_coding	-0.121627	9.07776	10.4884	0.00529269	0.112411
C1R	ENSG00000159403.18	protein_coding	-0.335315	3.60874	10.4818	0.00530388	0.112471
NFYC	ENSG00000066136.21	protein_coding	-0.116376	5.06202	10.4702	0.00532368	0.11267
FCHSD1	ENSG00000197948.11	protein_coding	0.111689	4.47451	10.4665	0.00533008	0.11267
AHCYL1	ENSG00000168710.18	protein_coding	0.0974201	7.14487	10.4568	0.00534672	0.112844
ARHGEF35-AS1	ENSG00000244198.7	lncRNA	-0.235702	1.50385	10.4519	0.00535513	0.112844
PARP9	ENSG00000138496.17	protein_coding	-0.144186	5.11776	10.4379	0.00537928	0.113176
SERTAD4-AS1	ENSG00000203706.9	lncRNA	-0.310774	2.73402	10.4172	0.00541542	0.113758
MCCC1	ENSG00000078070.14	protein_coding	0.0992047	5.00855	10.3901	0.00546292	0.114109
LAMA2	ENSG00000196569.14	protein_coding	-0.283136	4.40247	10.3882	0.00546616	0.114109
RCBTB1	ENSG00000136144.12	protein_coding	0.121362	5.36339	10.4021	0.00544169	0.114109
AMDHD2	ENSG00000162066.16	protein_coding	0.140279	4.72194	10.3907	0.00546186	0.114109
LMF2	ENSG00000100258.18	protein_coding	-0.0930619	6.38943	10.3822	0.00547677	0.114153
DNAH6	ENSG00000115423.19	protein_coding	-0.48573	1.66325	12.6975	0.00551795	0.114656
ADAMTS1	ENSG00000154734.16	protein_coding	0.207057	7.06523	10.3621	0.00551254	0.114656
FLAD1	ENSG00000160688.19	protein_coding	-0.112734	4.93587	10.3357	0.00555964	0.114966
ENSG00000233251	ENSG00000233251.8	lncRNA	-0.186501	3.80234	10.3371	0.00555713	0.114966
ACAP2	ENSG00000114331.16	protein_coding	0.16264	5.98472	10.3319	0.00556651	0.114966
IDI1	ENSG00000067064.13	protein_coding	-0.195558	4.76466	10.3316	0.00556713	0.114966
RUSC1	ENSG00000160753.17	protein_coding	-0.105495	5.23144	10.313	0.00560078	0.115483
WDR26	ENSG00000162923.18	protein_coding	0.133321	7.3562	10.2486	0.00571883	0.117018
TMEM192	ENSG00000170088.14	protein_coding	0.114085	4.73724	10.2498	0.00571668	0.117018
ZEB1	ENSG00000148516.23	protein_coding	0.129092	6.9894	10.25	0.00571627	0.117018
TTC7B	ENSG00000165914.15	protein_coding	0.113756	5.38255	10.2513	0.00571392	0.117018
CHMP4B	ENSG00000101421.4	protein_coding	-0.104826	7.61516	10.2534	0.00571007	0.117018
IPO13	ENSG00000117408.11	protein_coding	-0.117172	4.92818	10.2151	0.00578148	0.117941
STS	ENSG00000101846.9	protein_coding	-0.142452	3.88892	10.2151	0.00578153	0.117941
SYDE1	ENSG00000105137.13	protein_coding	-0.11509	4.99709	10.1964	0.00581682	0.118302
COL4A6	ENSG00000197565.17	protein_coding	0.311122	4.80193	10.1994	0.00581115	0.118302
ESAM	ENSG00000149564.12	protein_coding	-0.0948199	8.48022	10.1909	0.00582713	0.118332
SH3PXD2B	ENSG00000174705.13	protein_coding	0.157348	6.60932	10.1606	0.005885	0.119147
BAG2	ENSG00000112208.11	protein_coding	0.208629	3.97579	10.161	0.00588421	0.119147
SPCS3	ENSG00000129128.13	protein_coding	0.113013	7.2558	10.1452	0.00591454	0.119546
TSPYL2	ENSG00000184205.14	protein_coding	0.135585	5.08562	10.1411	0.0059225	0.119546
MOB1B	ENSG00000173542.9	protein_coding	0.222514	4.91296	10.132	0.00594006	0.11972
FBXO30	ENSG00000118496.5	protein_coding	0.164259	5.41974	10.1218	0.00595999	0.119941
WDFY1	ENSG00000085449.15	protein_coding	0.110728	6.19522	10.097	0.00600841	0.120735
D2HGDH	ENSG00000180902.18	protein_coding	0.133278	4.16131	10.0756	0.00605062	0.12122
MSRA	ENSG00000175806.15	protein_coding	-0.144935	3.90903	10.0769	0.00604806	0.12122
RND1	ENSG00000172602.11	protein_coding	-0.37428	2.45604	10.069	0.00606375	0.121302
CNPY4	ENSG00000166997.8	protein_coding	-0.110868	5.39502	10.0535	0.00609453	0.121736
TPD52	ENSG00000076554.16	protein_coding	-0.334374	1.7403	10.045	0.00611155	0.121895
GIMAP8	ENSG00000171115.4	protein_coding	-0.270977	8.15323	10.0313	0.00613917	0.122264
OLFML3	ENSG00000116774.12	protein_coding	-0.362167	0.723727	10.0144	0.00617324	0.122761
REV3L	ENSG00000009413.16	protein_coding	0.182403	6.08513	9.99049	0.00622191	0.123181
ENSG00000273729	ENSG00000273729.1	lncRNA	-0.548431	-0.176885	9.99331	0.00621614	0.123181
HSD3B7	ENSG00000099377.14	protein_coding	-0.34836	3.55324	9.9912	0.00622044	0.123181
LINC-PINT	ENSG00000231721.8	lncRNA	0.220269	2.34303	9.97459	0.0062545	0.123644
ADGRG1	ENSG00000205336.14	protein_coding	0.140782	7.43522	9.92719	0.00635282	0.125403
PFKFB2	ENSG00000123836.15	protein_coding	0.342092	1.16406	9.90276	0.00640419	0.125862
CSRP2	ENSG00000175183.10	protein_coding	-0.27096	1.7307	9.90834	0.00639243	0.125862
TMEM220	ENSG00000187824.9	protein_coding	-0.236188	2.19698	9.90279	0.00640414	0.125862
FRMD4A	ENSG00000151474.23	protein_coding	0.119466	7.23001	9.88745	0.00643663	0.12614
PTPN9	ENSG00000169410.11	protein_coding	-0.101898	5.54624	9.8872	0.00643717	0.12614
NECTIN2	ENSG00000130202.10	protein_coding	-0.0725961	7.61046	9.87047	0.00647283	0.126654
NMD3	ENSG00000169251.13	protein_coding	0.0850356	5.97094	9.85172	0.00651307	0.126686
ZFYVE28	ENSG00000159733.14	protein_coding	0.114756	4.06849	9.85292	0.00651048	0.126686
PLPP4	ENSG00000203805.11	protein_coding	0.23797	3.14356	9.85735	0.00650095	0.126686
EXOC3L1	ENSG00000179044.16	protein_coding	-0.403247	2.91408	9.84775	0.00652163	0.126686
TMEM98	ENSG00000006042.12	protein_coding	-0.137587	6.39576	9.84873	0.0065195	0.126686
SH2D3C	ENSG00000095370.20	protein_coding	-0.140995	6.22815	9.83302	0.00655348	0.12712
GSTM2	ENSG00000213366.13	protein_coding	0.209788	3.09438	9.81835	0.00658537	0.127555
RAB37	ENSG00000172794.20	protein_coding	-0.396152	0.000748376	9.80946	0.0066048	0.127747
NPR 1.00	ENSG00000169418.10	protein_coding	-0.259278	6.93665	9.78409	0.00666056	0.12862
CCDC71L	ENSG00000253276.5	protein_coding	-0.196551	6.78565	9.77589	0.00667871	0.12862
USP32	ENSG00000170832.13	protein_coding	0.094612	6.06812	9.77626	0.0066779	0.12862
KCNH7	ENSG00000184611.13	protein_coding	-0.407521	0.679572	9.76607	0.00670051	0.128855
KCNE3	ENSG00000175538.11	protein_coding	-0.606143	-0.0625773	9.76115	0.00671146	0.128881
FAM13A-AS1	ENSG00000248019.3	lncRNA	0.326623	0.385692	9.74914	0.00673829	0.129027
LETMD1	ENSG00000050426.16	protein_coding	0.201845	5.1495	9.75231	0.0067312	0.129027
CDR2L	ENSG00000109089.7	protein_coding	-0.103984	5.40916	9.73683	0.0067659	0.129252
TGFB1	ENSG00000105329.11	protein_coding	-0.0948635	8.30562	9.73533	0.00676927	0.129252
SERTAD4	ENSG00000082497.12	protein_coding	-0.256789	3.68293	9.72921	0.00678307	0.129331
CASKIN2	ENSG00000177303.10	protein_coding	-0.117073	5.61664	9.71287	0.00682004	0.129668
DYM	ENSG00000141627.14	protein_coding	0.125997	5.76711	9.71321	0.00681926	0.129668
VCAM1	ENSG00000162692.12	protein_coding	-0.525892	4.37627	9.70096	0.00684712	0.129832
IDH1	ENSG00000138413.14	protein_coding	-0.100367	6.3607	9.70001	0.00684929	0.129832
HEBP1	ENSG00000013583.10	protein_coding	0.104863	6.67329	9.69633	0.00685768	0.129832
POLR3H	ENSG00000100413.17	protein_coding	-0.120051	5.50676	9.68944	0.00687344	0.129947
CHMP6	ENSG00000176108.9	protein_coding	-0.0997906	5.50927	9.68194	0.00689065	0.130089
TTC3	ENSG00000182670.14	protein_coding	0.114565	7.61623	9.67493	0.00690676	0.13021
CTSD	ENSG00000117984.15	protein_coding	0.137987	6.78692	9.6613	0.00693823	0.130254
H2AX	ENSG00000188486.4	protein_coding	-0.181456	5.69098	9.66257	0.00693527	0.130254
MYO1C	ENSG00000197879.17	protein_coding	-0.0861468	8.71888	9.66674	0.00692565	0.130254
ARF1	ENSG00000143761.17	protein_coding	-0.0874432	8.76991	9.64852	0.00696787	0.130284
CASP10	ENSG00000003400.16	protein_coding	-0.13537	5.89456	9.65494	0.00695295	0.130284
CCDC15	ENSG00000149548.15	protein_coding	-0.358112	1.08634	9.64718	0.00697097	0.130284
ALDH3A1	ENSG00000108602.18	protein_coding	0.417951	-0.0372626	9.6439	0.00697861	0.130284
TOMM40L	ENSG00000158882.15	protein_coding	-0.140698	4.27854	9.58669	0.00711335	0.130977
STOM	ENSG00000148175.13	protein_coding	0.0983473	8.51502	9.60569	0.00706828	0.130977
APBB1	ENSG00000166313.20	protein_coding	-0.117126	6.31742	9.61389	0.00704893	0.130977
RAB38	ENSG00000123892.12	protein_coding	-0.29767	1.83322	9.59277	0.00709891	0.130977
CCDC9B	ENSG00000188549.13	protein_coding	0.109602	5.51113	9.60205	0.0070769	0.130977
CEP112	ENSG00000154240.18	protein_coding	-0.14413	4.44373	9.60248	0.00707588	0.130977
SPIRE1	ENSG00000134278.16	protein_coding	0.139821	5.69942	9.60373	0.00707293	0.130977
TLE5	ENSG00000104964.15	protein_coding	-0.10678	8.4697	9.59708	0.00708868	0.130977
TNFSF9	ENSG00000125657.5	protein_coding	0.402007	0.0800286	9.58686	0.00711297	0.130977
ZNF114	ENSG00000178150.10	protein_coding	-0.321077	0.434429	9.60954	0.00705918	0.130977
SORBS2	ENSG00000154556.20	protein_coding	-0.135745	6.04072	9.56896	0.00715573	0.131577
ELOVL1	ENSG00000066322.15	protein_coding	-0.0872417	6.58727	9.51233	0.00729295	0.132143
NEGR1	ENSG00000172260.15	protein_coding	0.336378	3.60077	9.52139	0.0072708	0.132143
GLUL	ENSG00000135821.19	protein_coding	-0.0796973	7.32883	9.50638	0.00730753	0.132143
BZW1P2	ENSG00000198406.7	processed_pseudogene	-0.219448	1.53157	9.53096	0.00724747	0.132143
CCNI	ENSG00000118816.11	protein_coding	0.112522	8.17649	9.53196	0.00724504	0.132143
PLEKHA8	ENSG00000106086.20	protein_coding	0.12789	4.81535	9.54797	0.00720623	0.132143
CD274	ENSG00000120217.14	protein_coding	0.174957	5.18227	9.52658	0.00725813	0.132143
NEAT1	ENSG00000245532.11	lncRNA	0.340459	7.67483	9.53998	0.00722559	0.132143
JHY	ENSG00000109944.11	protein_coding	-0.220686	2.13009	9.51227	0.0072931	0.132143
PXN	ENSG00000089159.17	protein_coding	0.0861953	8.52967	9.50355	0.00731449	0.132143
RFLNB	ENSG00000183688.4	protein_coding	-0.0959332	6.27942	9.51631	0.0072832	0.132143
ENSG00000264112	ENSG00000264112.1	lncRNA	0.282303	3.29988	9.50858	0.00730214	0.132143
LMAN1	ENSG00000074695.6	protein_coding	0.121705	7.3652	9.50976	0.00729925	0.132143
PTPRF	ENSG00000142949.17	protein_coding	0.126578	9.08964	9.49287	0.00734081	0.13244
MYO7A	ENSG00000137474.23	protein_coding	-0.508465	-0.0192101	9.46019	0.00742196	0.133725
TMEM209	ENSG00000146842.17	protein_coding	0.122231	3.5758	9.4422	0.00746706	0.134357
CHST3	ENSG00000122863.6	protein_coding	-0.113804	5.4476	9.43612	0.00748239	0.134453
TMEM106B	ENSG00000106460.20	protein_coding	0.110361	5.22766	9.4285	0.00750164	0.134618
ENSG00000284968	ENSG00000284968.1	lncRNA	-0.271217	1.52643	9.42137	0.0075197	0.134762
NR1D1	ENSG00000126368.6	protein_coding	0.157608	3.8711	9.41573	0.00753402	0.134839
CLIC3	ENSG00000169583.13	protein_coding	-0.638634	-0.289593	9.40846	0.00755252	0.13499
SHTN1	ENSG00000187164.20	protein_coding	0.178759	4.83384	9.36622	0.00766108	0.136567
BMX	ENSG00000102010.15	protein_coding	-0.132759	8.14959	9.36914	0.00765353	0.136567
MEG8	ENSG00000225746.13	lncRNA	0.5409	0.316245	9.34466	0.0077172	0.137384
PMP22	ENSG00000109099.16	protein_coding	-0.118749	5.65748	9.33864	0.00773294	0.137482
ADAMTS9-AS2	ENSG00000241684.8	lncRNA	0.305514	1.18543	9.33439	0.00774406	0.137498
ZFP36L2	ENSG00000152518.8	protein_coding	-0.166856	7.43854	9.32632	0.00776527	0.137692
ASAP2	ENSG00000151693.11	protein_coding	0.112809	7.15205	9.31114	0.00780533	0.13822
RELL2	ENSG00000164620.9	protein_coding	0.211559	2.04893	9.30509	0.00782137	0.138322
UBLCP1	ENSG00000164332.8	protein_coding	-0.0991182	4.98144	9.27051	0.00791373	0.139587
PPP1R9B	ENSG00000108819.11	protein_coding	-0.0893966	7.16555	9.27377	0.00790495	0.139587
UBE2L3	ENSG00000185651.16	protein_coding	-0.10024	7.08805	9.26379	0.00793182	0.139723
SNAPC3	ENSG00000164975.16	protein_coding	0.102863	5.29113	9.24818	0.00797402	0.139915
CXCL16	ENSG00000161921.17	protein_coding	0.243802	4.50011	9.24896	0.00797189	0.139915
CANT1	ENSG00000171302.17	protein_coding	-0.0783579	7.10934	9.25236	0.00796268	0.139915
MAP3K6	ENSG00000142733.18	protein_coding	-0.130643	4.40823	9.23188	0.00801836	0.140327
ZMAT3	ENSG00000172667.11	protein_coding	0.127147	7.46106	9.2346	0.00801095	0.140327
LINC02643	ENSG00000230109.1	lncRNA	0.513608	-0.0519808	9.21747	0.00805782	0.140833
S100A3	ENSG00000188015.10	protein_coding	-0.529178	0.0386791	9.20949	0.00807974	0.14085
PDGFRL	ENSG00000104213.13	protein_coding	-0.130916	4.45037	9.21145	0.00807435	0.14085
BRAF	ENSG00000157764.14	protein_coding	0.16373	4.71176	9.19502	0.00811969	0.140939
ARRB2	ENSG00000141480.18	protein_coding	0.153498	4.61246	9.2021	0.00810013	0.140939
SRSF6	ENSG00000124193.16	protein_coding	-0.0963536	7.15379	9.19243	0.00812687	0.140939
C20orf204	ENSG00000196421.9	protein_coding	-0.341472	2.24677	9.19739	0.00811312	0.140939
MRPL3	ENSG00000114686.9	protein_coding	-0.108241	5.94684	9.18694	0.00814209	0.141012
ADAMTS6	ENSG00000049192.15	protein_coding	0.210272	4.33352	9.17842	0.00816581	0.141012
MEST	ENSG00000106484.16	protein_coding	-0.245203	5.42446	9.1758	0.00817311	0.141012
RNF169	ENSG00000166439.6	protein_coding	0.110605	5.444	9.18123	0.00815798	0.141012
FAR2	ENSG00000064763.12	protein_coding	-0.126811	5.64789	9.16523	0.00820265	0.141159
PDE8A	ENSG00000073417.15	protein_coding	0.131348	5.02862	9.16625	0.00819981	0.141159
SPATS2	ENSG00000123352.18	protein_coding	0.0938276	6.11143	9.15307	0.00823679	0.141446
GRWD1	ENSG00000105447.13	protein_coding	-0.100693	5.85377	9.15179	0.00824041	0.141446
CNNM3	ENSG00000168763.16	protein_coding	-0.136127	4.92732	9.14255	0.00826645	0.141712
ESPN	ENSG00000187017.18	protein_coding	-0.415792	0.923557	9.13701	0.00828212	0.1418
EHD3	ENSG00000013016.16	protein_coding	-0.209285	4.06198	9.11432	0.00834667	0.142179
HNMT	ENSG00000150540.14	protein_coding	-0.263273	2.55924	9.12073	0.00832837	0.142179
STK17B	ENSG00000081320.11	protein_coding	-0.171225	4.85695	9.12481	0.00831676	0.142179
RFC2	ENSG00000049541.11	protein_coding	-0.192372	4.53795	9.11711	0.00833871	0.142179
ZKSCAN7	ENSG00000196345.13	protein_coding	-0.460036	0.118993	9.10171	0.00838279	0.142253
PHYH	ENSG00000107537.14	protein_coding	0.134688	3.53546	9.10338	0.008378	0.142253
GCHFR	ENSG00000137880.6	protein_coding	-0.241	2.95508	9.10193	0.00838215	0.142253
INHBB	ENSG00000163083.6	protein_coding	0.333159	3.23316	9.0894	0.00841822	0.142615
MAP3K11	ENSG00000173327.8	protein_coding	-0.0863737	8.20216	9.08693	0.00842535	0.142615
RRM2B	ENSG00000048392.13	protein_coding	0.100371	6.30813	9.0812	0.00844192	0.142631
CDK9	ENSG00000136807.14	protein_coding	-0.0853022	6.67463	9.07716	0.00845363	0.142631
ANKRD10-IT1	ENSG00000229152.2	lncRNA	0.288882	2.4156	9.07559	0.00845817	0.142631
PPP2CA	ENSG00000113575.12	protein_coding	-0.113871	5.06895	9.06845	0.00847893	0.142751
FLYWCH1	ENSG00000059122.17	protein_coding	0.0960251	5.8534	9.06582	0.00848656	0.142751
ECPAS	ENSG00000136813.15	protein_coding	0.0989579	7.41252	9.04569	0.00854543	0.143561
ARHGEF35	ENSG00000213214.6	protein_coding	-0.547508	-0.413415	9.02697	0.00860057	0.144307
GCNT2	ENSG00000111846.20	protein_coding	0.139089	3.78835	9.00896	0.00865401	0.145022
KIAA2026	ENSG00000183354.12	protein_coding	0.11517	5.05599	8.99581	0.00869324	0.145498
CCDC85A	ENSG00000055813.6	protein_coding	-0.161827	3.59211	8.97612	0.00875242	0.145761
CFL1	ENSG00000172757.13	protein_coding	-0.121796	9.80397	8.98287	0.00873206	0.145761
PRANCR	ENSG00000257815.9	lncRNA	-0.338743	0.818707	8.97651	0.00875123	0.145761
DZIP1	ENSG00000134874.18	protein_coding	0.0982307	5.51171	8.98683	0.00872016	0.145761
LPCAT4	ENSG00000176454.15	protein_coding	0.120812	4.99904	8.9678	0.00877755	0.145999
CCNC	ENSG00000112237.13	protein_coding	0.10126	5.65505	8.95605	0.00881318	0.14641
BIN1	ENSG00000136717.15	protein_coding	0.125739	5.74916	8.94324	0.00885224	0.146562
HEXB	ENSG00000049860.14	protein_coding	0.0906068	7.15578	8.94231	0.00885508	0.146562
TBX1	ENSG00000184058.16	protein_coding	-0.185042	4.58105	8.94787	0.00883811	0.146562
KIF19	ENSG00000196169.15	protein_coding	0.444741	0.251869	8.93689	0.00887167	0.146656
NBPF8	ENSG00000270231.5	protein_coding	0.142599	4.67611	8.90912	0.00895717	0.146804
E2F6	ENSG00000169016.17	protein_coding	0.114524	4.11778	8.92001	0.00892352	0.146804
GCA	ENSG00000115271.11	protein_coding	-0.190675	3.83017	8.92015	0.0089231	0.146804
LAP3	ENSG00000002549.13	protein_coding	-0.154386	7.77287	8.91066	0.0089524	0.146804
RPS6KA4	ENSG00000162302.13	protein_coding	-0.0935547	5.86413	8.91057	0.00895271	0.146804
STARD9	ENSG00000159433.12	protein_coding	0.121911	4.48236	8.92142	0.00891917	0.146804
DIPK2B	ENSG00000147113.17	protein_coding	-0.333751	5.47142	8.91092	0.0089516	0.146804
CXCL5	ENSG00000163735.7	protein_coding	-0.506028	0.518205	8.8902	0.00901599	0.147472
PSME3IP1	ENSG00000172775.17	protein_coding	-0.0951579	6.02542	8.88893	0.00901995	0.147472
FAM86EP	ENSG00000290374.1;ENSG00000251669.7	lncRNA;transcribed_unprocessed_pseudogene	-0.313399	0.818304	8.8716	0.00907424	0.14818
EVC	ENSG00000072840.13	protein_coding	0.14236	5.84982	8.86626	0.00909105	0.148274
FMOD	ENSG00000122176.12	protein_coding	-0.584153	0.0349148	8.85918	0.00911336	0.148457
NMT2	ENSG00000152465.18	protein_coding	0.165028	6.10583	8.85529	0.00912567	0.148477
NBAS	ENSG00000151779.14	protein_coding	0.104751	6.32269	8.82825	0.00921166	0.149695
BLCAP	ENSG00000166619.15	protein_coding	-0.121627	6.9118	8.82255	0.0092299	0.14981
PINLYP	ENSG00000234465.11	protein_coding	-0.432938	0.585367	8.8156	0.00925222	0.149991
DVL1	ENSG00000107404.21	protein_coding	0.111752	5.78873	8.81105	0.00926686	0.150047
RRP36	ENSG00000124541.7	protein_coding	-0.104096	5.6021	8.80641	0.00928181	0.150108
TMED5	ENSG00000117500.13	protein_coding	0.0990463	6.09187	8.7942	0.00932129	0.150318
SCARA3	ENSG00000168077.14	protein_coding	-0.213742	8.01207	8.78511	0.00935078	0.150318
ABLIM1	ENSG00000099204.22	protein_coding	-0.172427	8.37519	8.79124	0.00933089	0.150318
LINC02742	ENSG00000249867.6	lncRNA	0.438487	0.194228	8.79554	0.00931693	0.150318
RAB12	ENSG00000206418.5	protein_coding	0.082131	5.80421	8.78543	0.00934976	0.150318
B3GALNT2	ENSG00000162885.14	protein_coding	0.116473	5.31774	8.77559	0.00938181	0.150457
CCSER2	ENSG00000107771.17	protein_coding	0.147689	5.91575	8.77825	0.00937313	0.150457
CARD8-AS1	ENSG00000268001.1	lncRNA	-0.143356	4.02571	8.75481	0.00944993	0.151368
NPEPPSP1	ENSG00000274615.1;ENSG00000291088.1;ENSG00000274487.5	unprocessed_pseudogene;lncRNA;transcribed_unprocessed_pseudogene	0.239852	1.22267	8.74591	0.00947929	0.151657
RAB6B	ENSG00000154917.11	protein_coding	0.206363	2.04969	8.72411	0.00955163	0.151909
SLC12A2	ENSG00000064651.14	protein_coding	0.172019	5.89948	8.73509	0.00951511	0.151909
GLT8D2	ENSG00000120820.13	protein_coding	-0.401931	2.9386	8.7303	0.00953102	0.151909
MAP2K5	ENSG00000137764.20	protein_coding	0.161288	4.5392	8.72993	0.00953225	0.151909
FAM32A	ENSG00000105058.12	protein_coding	-0.108068	6.42731	8.72507	0.00954844	0.151909
HCLS1	ENSG00000180353.11	protein_coding	0.127132	6.03599	8.71777	0.0095728	0.152066
CAPG	ENSG00000042493.16	protein_coding	-0.169911	5.21419	8.71339	0.00958741	0.152118
KIAA0825	ENSG00000185261.16	protein_coding	-0.258401	0.66578	8.69849	0.00963745	0.152551
CENPB	ENSG00000125817.8	protein_coding	-0.0836059	7.26225	8.70141	0.00962763	0.152551
ENSG00000280347	ENSG00000280347.1	TEC	0.361497	1.57784	8.68615	0.00967909	0.15303
RAB11FIP2	ENSG00000107560.12	protein_coding	0.162144	3.8191	8.67088	0.00973093	0.153668
ODF2	ENSG00000136811.17	protein_coding	-0.0978503	5.8117	8.6656	0.00974889	0.153695
NFAT5	ENSG00000102908.23	protein_coding	0.1869	6.58771	8.66367	0.0097555	0.153695
ZNF385D	ENSG00000151789.13	protein_coding	0.445252	0.929092	8.6348	0.00985463	0.154712
RAB3IL1	ENSG00000167994.13	protein_coding	0.306048	1.94109	8.63733	0.00984588	0.154712
CCNDBP1	ENSG00000166946.14	protein_coding	-0.113563	5.37556	8.63519	0.00985328	0.154712
HTR2B	ENSG00000135914.6	protein_coding	0.357356	1.44982	8.60705	0.00995099	0.155679
CRTC3	ENSG00000140577.17	protein_coding	0.110324	5.26082	8.61032	0.00993959	0.155679
FBXL20	ENSG00000108306.13	protein_coding	0.130668	4.51477	8.60892	0.00994445	0.155679
TOMM20	ENSG00000173726.11	protein_coding	0.0813072	7.60716	8.5851	0.010028	0.156518
IDS	ENSG00000010404.18	protein_coding	0.156005	3.38989	8.5877	0.0100188	0.156518
SLC33A1	ENSG00000169359.16	protein_coding	0.158206	3.54318	8.55982	0.0101175	0.157582
SORBS3	ENSG00000120896.14	protein_coding	-0.0815606	6.69412	8.55594	0.0101313	0.157582
ARHGAP5	ENSG00000100852.14	protein_coding	0.138758	5.33552	8.55791	0.0101243	0.157582
CHFR	ENSG00000072609.18	protein_coding	0.0774669	5.72063	8.53164	0.0102184	0.158568
INAFM2	ENSG00000259330.3	protein_coding	-0.12655	5.966	8.53479	0.010207	0.158568
PYGO1	ENSG00000171016.13	protein_coding	0.363057	0.0692567	8.52199	0.0102532	0.158924
MAGI2-AS3	ENSG00000234456.10	lncRNA	0.105536	5.90577	8.50956	0.0102982	0.159254
IDNK	ENSG00000148057.16	protein_coding	-0.211907	2.30839	8.50967	0.0102978	0.159254
METTL15	ENSG00000169519.21	protein_coding	0.128757	3.57139	8.49887	0.0103371	0.159536
FGFR1OP2	ENSG00000111790.14	protein_coding	0.0901499	5.78374	8.49802	0.0103402	0.159536
OGG1	ENSG00000114026.22	protein_coding	-0.133304	4.19854	8.48676	0.0103814	0.159968
ANKRD12	ENSG00000101745.17	protein_coding	0.101151	5.86524	8.48385	0.010392	0.159968
DNAAF10	ENSG00000243667.7	protein_coding	-0.170877	2.44886	8.47189	0.010436	0.160002
C4orf3	ENSG00000164096.13	protein_coding	-0.102716	6.65439	8.47922	0.0104091	0.160002
ME3	ENSG00000151376.18	protein_coding	-0.101488	4.89784	8.47029	0.0104419	0.160002
RHPN2	ENSG00000131941.8	protein_coding	0.213174	1.86878	8.47573	0.0104219	0.160002
KAZN	ENSG00000189337.17	protein_coding	-0.273782	2.79625	8.45753	0.0104891	0.160241
TRMT10A	ENSG00000145331.14	protein_coding	0.192018	2.30852	8.44585	0.0105326	0.160241
LHFPL2	ENSG00000145685.14	protein_coding	0.0891131	6.90825	8.44852	0.0105226	0.160241
RPS2P32	ENSG00000232818.2	processed_pseudogene	-0.321766	0.757747	8.45235	0.0105084	0.160241
BCL7A	ENSG00000110987.9	protein_coding	0.133364	4.19504	8.44695	0.0105285	0.160241
ZC3H7B	ENSG00000100403.12	protein_coding	-0.117516	8.09089	8.44915	0.0105203	0.160241
TTC3P1	ENSG00000215105.4	processed_pseudogene	-0.264384	1.27778	8.44356	0.0105411	0.160241
PLSCR1	ENSG00000188313.13	protein_coding	-0.10974	6.18992	8.43512	0.0105726	0.160357
ZNF423	ENSG00000102935.12	protein_coding	-0.197907	3.70923	8.43623	0.0105685	0.160357
KCTD2	ENSG00000180901.11	protein_coding	-0.112476	5.36997	8.42842	0.0105977	0.160557
SBF2	ENSG00000133812.18	protein_coding	0.0938907	6.05431	8.41933	0.0106319	0.160893
SWSAP1	ENSG00000173928.4	protein_coding	-0.253588	1.79757	8.40761	0.0106762	0.161381
HYAL2	ENSG00000068001.14	protein_coding	-0.1097	7.70968	8.38429	0.0107648	0.162398
SRXN1	ENSG00000271303.2	protein_coding	0.200759	3.25397	8.38355	0.0107676	0.162398
RHOQ	ENSG00000119729.12	protein_coding	0.122671	5.18073	8.36048	0.0108562	0.16355
ATF5	ENSG00000169136.13	protein_coding	-0.119624	5.10052	8.32875	0.0109794	0.164851
SRC	ENSG00000197122.13	protein_coding	0.108191	5.89002	8.32968	0.0109758	0.164851
CETN2	ENSG00000147400.10	protein_coding	-0.144049	4.91707	8.33196	0.0109669	0.164851
SKIC3	ENSG00000198677.13	protein_coding	0.0927976	7.10598	8.32337	0.0110005	0.164982
SERINC2	ENSG00000168528.12	protein_coding	-0.210521	3.6165	8.28406	0.0111556	0.165921
KRTCAP2	ENSG00000163463.13	protein_coding	0.267798	0.652447	8.27877	0.0111767	0.165921
SLC49A3	ENSG00000169026.13	protein_coding	-0.234566	2.47482	8.26084	0.0112485	0.165921
GTF3C6	ENSG00000155115.7	protein_coding	-0.11863	5.38127	8.28953	0.0111339	0.165921
BNC2	ENSG00000173068.19	protein_coding	0.163379	5.13737	8.26396	0.0112359	0.165921
ENSG00000287023	ENSG00000287023.2	lncRNA	0.280189	2.18205	8.27923	0.0111749	0.165921
ZNF32	ENSG00000169740.14	protein_coding	-0.139939	4.28008	8.29594	0.0111085	0.165921
INTS6	ENSG00000102786.15	protein_coding	0.132886	4.90179	8.264	0.0112358	0.165921
ERG28	ENSG00000133935.7	protein_coding	-0.143153	4.52126	8.26369	0.011237	0.165921
ENSG00000275120	ENSG00000275120.3	lncRNA	-0.537229	-0.215858	8.26157	0.0112455	0.165921
AMFR	ENSG00000159461.15	protein_coding	0.0830954	6.62016	8.27553	0.0111896	0.165921
WRAP53	ENSG00000141499.18	protein_coding	-0.14777	3.69747	8.29343	0.0111184	0.165921
SLC6A16	ENSG00000063127.16	protein_coding	0.278266	0.459017	8.29518	0.0111115	0.165921
CPXM1	ENSG00000088882.8	protein_coding	-0.297961	3.28173	8.28193	0.0111641	0.165921
ENSG00000274422	ENSG00000274422.1	lncRNA	0.258727	1.0738	8.27125	0.0112067	0.165921
SSR3	ENSG00000114850.7	protein_coding	0.0840537	7.883	8.2557	0.0112691	0.166043
ZNF696	ENSG00000185730.8	protein_coding	-0.175668	3.69708	8.24007	0.0113322	0.16679
SULT1C4	ENSG00000198075.10	protein_coding	-0.20411	4.11521	8.23326	0.0113599	0.166933
CSGALNACT2	ENSG00000169826.8	protein_coding	0.146402	5.09849	8.23156	0.0113668	0.166933
ANKRD26	ENSG00000107890.17	protein_coding	0.112817	4.44924	8.22181	0.0114065	0.167333
ZMYM1	ENSG00000197056.11	protein_coding	0.173261	3.59704	8.21706	0.0114259	0.167435
SCNN1D	ENSG00000162572.21	protein_coding	0.319099	0.484055	8.21365	0.0114399	0.167456
FAM24B	ENSG00000213185.7	protein_coding	0.301528	1.90815	8.20787	0.0114636	0.167595
FJX1	ENSG00000179431.7	protein_coding	0.195635	5.39551	8.20268	0.0114849	0.167595
ERG	ENSG00000157554.20	protein_coding	-0.0963936	8.17375	8.20221	0.0114868	0.167595
IGSF8	ENSG00000162729.14	protein_coding	-0.120572	3.88089	8.19202	0.0115288	0.167887
FZD4	ENSG00000174804.4	protein_coding	-0.127358	8.76237	8.19106	0.0115328	0.167887
CHD4	ENSG00000111642.16	protein_coding	-0.106701	3.92467	8.18531	0.0115566	0.167887
P2RX7	ENSG00000089041.17	protein_coding	-0.174209	3.02632	8.18525	0.0115568	0.167887
FGD5	ENSG00000154783.12	protein_coding	-0.0873571	8.48999	8.16467	0.0116425	0.16874
PPP1CA	ENSG00000172531.16	protein_coding	-0.0975013	7.36907	8.16208	0.0116533	0.16874
LINC00205	ENSG00000223768.4	lncRNA	0.0944737	5.34768	8.16779	0.0116294	0.16874
LYST	ENSG00000143669.16	protein_coding	0.158696	4.66304	8.15386	0.0116877	0.168929
PTCH1	ENSG00000185920.18	protein_coding	-0.157202	3.6249	8.14996	0.0117041	0.168929
VASH1-DT	ENSG00000258569.1	lncRNA	-0.412079	0.034354	8.15257	0.0116931	0.168929
ABHD5	ENSG00000011198.10	protein_coding	0.099907	4.59289	8.14226	0.0117365	0.169216
RABL3	ENSG00000144840.10	protein_coding	-0.113997	4.35989	8.13827	0.0117534	0.169276
RPS6KA3	ENSG00000177189.14	protein_coding	0.108947	7.09239	8.11984	0.0118315	0.170219
ENSG00000279656	ENSG00000279656.1	TEC	0.379416	-0.160861	8.10375	0.0119002	0.171024
GIGYF1	ENSG00000146830.11	protein_coding	0.11271	6.03074	8.09251	0.0119485	0.171066
IFRD1	ENSG00000006652.15	protein_coding	0.204856	2.42418	8.09861	0.0119223	0.171066
GIMAP6	ENSG00000133561.15	protein_coding	-0.231729	7.89299	8.09121	0.0119541	0.171066
DIP2C	ENSG00000151240.17	protein_coding	0.154282	3.29115	8.09462	0.0119394	0.171066
DLGAP1-AS2	ENSG00000262001.3	lncRNA	0.219378	2.97389	8.08824	0.0119669	0.171066
RASGRP3	ENSG00000152689.18	protein_coding	0.180992	4.06096	8.07797	0.0120113	0.17122
PFKM	ENSG00000152556.17	protein_coding	0.07088	6.97416	8.07866	0.0120083	0.17122
SPNS2	ENSG00000183018.9	protein_coding	-0.250349	6.08614	8.07689	0.0120159	0.17122
GIMAP7	ENSG00000179144.5	protein_coding	-0.42077	5.94022	8.05222	0.0121233	0.172438
TBCB	ENSG00000105254.12	protein_coding	-0.117114	6.18202	8.05137	0.0121271	0.172438
ZNF567-DT	ENSG00000225975.8	lncRNA	0.315472	-0.0738265	8.04576	0.0121516	0.172605
THY1	ENSG00000154096.14	protein_coding	-0.658341	0.572591	8.0288	0.0122263	0.173482
GPR137B	ENSG00000077585.14	protein_coding	0.166103	3.10746	8.01069	0.0123066	0.174437
LYPLAL1	ENSG00000143353.12	protein_coding	0.123087	3.61654	7.98279	0.0124316	0.175161
LARS2	ENSG00000011376.12	protein_coding	-0.0930202	5.00617	7.98356	0.0124281	0.175161
CTNNA1	ENSG00000044115.21	protein_coding	-0.0753895	9.12181	7.9853	0.0124203	0.175161
PLPBP	ENSG00000147471.12	protein_coding	-0.0844901	5.7383	7.99358	0.0123831	0.175161
LINC00665	ENSG00000232677.11	lncRNA	-0.126984	3.26843	7.98181	0.012436	0.175161
RAC2	ENSG00000128340.16	protein_coding	0.123583	6.74238	7.99106	0.0123944	0.175161
POLD2	ENSG00000106628.13	protein_coding	-0.136251	5.93445	7.9553	0.0125561	0.176114
N4BP2L2	ENSG00000244754.9	protein_coding	0.103333	6.05653	7.95796	0.012544	0.176114
GAS2L1	ENSG00000185340.16	protein_coding	-0.105516	6.55233	7.96022	0.0125337	0.176114
MT-CO1	ENSG00000198804.2	protein_coding	0.128374	12.4178	7.95738	0.0125466	0.176114
PLEKHN1	ENSG00000187583.11	protein_coding	-0.260498	0.34327	7.94637	0.0125968	0.176393
PARVA	ENSG00000197702.14	protein_coding	-0.0731965	7.65469	7.94518	0.0126023	0.176393
CLDN7	ENSG00000181885.18	protein_coding	-0.279156	4.24298	7.93701	0.0126397	0.176732
MFNG	ENSG00000100060.18	protein_coding	-0.0825557	7.52504	7.91577	0.0127377	0.177916
AIF1L	ENSG00000126878.13	protein_coding	0.204834	7.24287	7.904	0.0127923	0.178494
HNRNPAB	ENSG00000197451.12	protein_coding	-0.119805	8.23572	7.8978	0.0128212	0.178711
PDK2	ENSG00000005882.12	protein_coding	-0.15614	4.81108	7.89378	0.01284	0.178787
EEF1A1P19	ENSG00000249855.1	processed_pseudogene	0.273335	1.50932	7.8828	0.0128914	0.179026
PDE10A	ENSG00000112541.19	protein_coding	0.200368	4.69294	7.88563	0.0128781	0.179026
NSUN5P2	ENSG00000290831.1;ENSG00000106133.19	lncRNA;transcribed_unprocessed_pseudogene	0.203147	2.08337	7.88158	0.0128971	0.179026
PDGFB	ENSG00000100311.17	protein_coding	-0.153267	7.96344	7.8634	0.0129829	0.18003
PKD1L1	ENSG00000158683.10	protein_coding	0.220994	3.20207	7.85999	0.012999	0.180068
ULK2	ENSG00000083290.20	protein_coding	0.120791	4.57046	7.8527	0.0130336	0.180361
CLEC3B	ENSG00000163815.6	protein_coding	-0.639561	0.930406	7.84274	0.013081	0.180532
TRAM2	ENSG00000065308.5	protein_coding	0.109834	8.22055	7.84128	0.013088	0.180532
HID1	ENSG00000167861.16	protein_coding	-0.174472	5.29519	7.83881	0.0130998	0.180532
PGRMC1	ENSG00000101856.10	protein_coding	-0.085032	6.33313	7.84113	0.0130887	0.180532
DRAM2	ENSG00000156171.15	protein_coding	0.133697	4.87335	7.81435	0.0132174	0.180908
ENSG00000279673	ENSG00000279673.2	TEC	-0.266824	1.09426	7.8123	0.0132273	0.180908
KMT2E-AS1	ENSG00000239569.5	lncRNA	0.362489	0.12147	7.81398	0.0132192	0.180908
COX15	ENSG00000014919.13	protein_coding	0.11165	4.33544	7.81624	0.0132083	0.180908
RAB27A	ENSG00000069974.17	protein_coding	-0.0802733	5.52998	7.81072	0.0132349	0.180908
ICAM2	ENSG00000108622.11	protein_coding	0.07953	8.06435	7.811	0.0132336	0.180908
ITCH	ENSG00000078747.17	protein_coding	0.111673	4.57851	7.81371	0.0132205	0.180908
SUN2	ENSG00000100242.16	protein_coding	-0.0731033	7.75818	7.82456	0.0131682	0.180908
TAPBPL	ENSG00000139192.12	protein_coding	-0.189559	3.38884	7.79994	0.0132872	0.18111
ELP2	ENSG00000134759.14	protein_coding	0.0756354	5.96426	7.79934	0.0132901	0.18111
PHKA1	ENSG00000067177.15	protein_coding	0.109272	4.77883	7.79991	0.0132873	0.18111
TSPAN2	ENSG00000134198.10	protein_coding	-0.49607	2.83721	7.77147	0.0134264	0.182781
GOLGA4	ENSG00000144674.19	protein_coding	0.133849	7.25836	7.76308	0.0134678	0.182955
ARSD	ENSG00000006756.16	protein_coding	-0.115363	5.50275	7.76286	0.0134688	0.182955
RTL8C	ENSG00000134590.14	protein_coding	-0.0938266	6.57635	7.76058	0.0134801	0.182955
TXNDC12	ENSG00000117862.13	protein_coding	-0.141665	3.58289	7.75238	0.0135207	0.183288
NAV2	ENSG00000166833.23	protein_coding	0.181527	6.40621	7.74913	0.0135368	0.183288
PKIG	ENSG00000168734.14	protein_coding	-0.128959	7.45627	7.74737	0.0135455	0.183288
PAF1	ENSG00000006712.15	protein_coding	-0.0836302	6.07024	7.73063	0.013629	0.184126
PSG4	ENSG00000243137.8	protein_coding	0.563809	1.30506	7.72945	0.0136349	0.184126
TST	ENSG00000128311.14	protein_coding	-0.143293	5.62275	7.72652	0.0136496	0.184139
RUVBL1	ENSG00000175792.12	protein_coding	-0.110696	5.95813	7.72054	0.0136796	0.184359
PRMT2	ENSG00000160310.19	protein_coding	-0.0873873	7.18432	7.71306	0.0137172	0.184681
RGS5	ENSG00000143248.13;ENSG00000232995.7	protein_coding;lncRNA	0.1595	5.2036	7.69819	0.0137924	0.185321
ARMCX3	ENSG00000102401.20	protein_coding	0.08181	6.43188	7.69884	0.0137891	0.185321
HS2ST1	ENSG00000153936.18	protein_coding	0.122713	5.28156	7.65462	0.0140155	0.187054
LIMS2	ENSG00000072163.20	protein_coding	-0.129454	6.46728	7.64298	0.0140757	0.187054
EDN1	ENSG00000078401.7	protein_coding	-0.226464	8.94446	7.65042	0.0140372	0.187054
HOXA10	ENSG00000253293.6	protein_coding	-0.433662	0.645669	7.64403	0.0140703	0.187054
SFMBT2	ENSG00000198879.13	protein_coding	-0.290916	0.351328	7.64971	0.0140409	0.187054
ATP2B1-AS1	ENSG00000271614.1	lncRNA	-0.37867	0.0440754	7.6415	0.0140834	0.187054
PITPNM2	ENSG00000090975.14	protein_coding	0.124038	4.97312	7.66365	0.0139689	0.187054
VPS13C	ENSG00000129003.19	protein_coding	0.185605	7.09676	7.64801	0.0140497	0.187054
ABCA6	ENSG00000154262.13	protein_coding	-0.121815	5.92136	7.64473	0.0140666	0.187054
FECH	ENSG00000066926.13	protein_coding	0.0789558	4.9718	7.64652	0.0140574	0.187054
TP53INP2	ENSG00000078804.13	protein_coding	-0.12614	5.26474	7.64887	0.0140452	0.187054
VPS26C	ENSG00000157538.14	protein_coding	0.0754621	5.97771	7.63639	0.01411	0.187054
PLXNB2	ENSG00000196576.16	protein_coding	-0.107043	7.71178	7.63621	0.014111	0.187054
ABCB7	ENSG00000131269.19	protein_coding	0.118286	4.93073	7.63514	0.0141165	0.187054
EXOC8	ENSG00000116903.7	protein_coding	0.118135	4.60503	7.62065	0.0141922	0.187158
HNRNPA0	ENSG00000177733.7	protein_coding	-0.0770707	8.26359	7.62541	0.0141673	0.187158
CYFIP1	ENSG00000273749.5	protein_coding	-0.0700688	6.50314	7.6203	0.0141941	0.187158
SEPTIN4	ENSG00000108387.16	protein_coding	-0.354169	3.91575	7.6261	0.0141637	0.187158
RAD51C	ENSG00000108384.16	protein_coding	-0.118346	4.25469	7.62997	0.0141435	0.187158
HMGA1	ENSG00000137309.21	protein_coding	0.15628	10.3163	7.60931	0.0142518	0.187735
NAAA	ENSG00000138744.16	protein_coding	-0.122006	4.6537	7.60406	0.0142795	0.187913
FRMD8	ENSG00000126391.14	protein_coding	-0.0922043	6.24734	7.60075	0.0142969	0.187913
TEAD4	ENSG00000197905.10	protein_coding	-0.0879587	5.57186	7.59878	0.0143073	0.187913
CELSR2	ENSG00000143126.8	protein_coding	0.198424	2.8508	7.57957	0.0144094	0.188884
PARD3B	ENSG00000116117.19	protein_coding	0.117389	4.42488	7.58054	0.0144042	0.188884
C9orf78	ENSG00000136819.15	protein_coding	-0.101703	5.84565	7.57622	0.0144273	0.188934
LINC01235	ENSG00000270547.6	lncRNA	0.442043	5.13685	7.57344	0.0144421	0.188944
GPATCH4	ENSG00000160818.17	protein_coding	-0.10661	5.7376	7.56349	0.0144955	0.189457
ACP2	ENSG00000134575.13	protein_coding	-0.113314	5.20354	7.5573	0.0145287	0.189523
SNHG14	ENSG00000224078.15	lncRNA	0.190125	6.34293	7.55974	0.0145156	0.189523
ZBTB40	ENSG00000184677.18	protein_coding	0.112007	5.10237	7.55339	0.0145498	0.189613
CRELD1	ENSG00000163703.20	protein_coding	0.241408	1.94098	7.5478	0.01458	0.189734
SLC2A6	ENSG00000160326.14	protein_coding	-0.125329	4.76895	7.54644	0.0145873	0.189734
NCAPH2	ENSG00000025770.19	protein_coding	-0.144875	4.62124	7.54323	0.0146047	0.189776
QPCT	ENSG00000115828.17	protein_coding	-0.142229	3.99453	7.53092	0.0146715	0.190151
TRIO	ENSG00000038382.23	protein_coding	0.143343	7.53119	7.53047	0.014674	0.190151
PPP1R9A	ENSG00000158528.12	protein_coding	-0.307268	0.946779	7.52798	0.0146875	0.190151
INSIG1	ENSG00000186480.13	protein_coding	-0.246961	4.32104	7.5249	0.0147044	0.190151
LIPA	ENSG00000107798.18	protein_coding	-0.117676	5.77321	7.52629	0.0146967	0.190151
GSTM5	ENSG00000134201.12	protein_coding	-0.453222	-0.404331	7.51649	0.0147503	0.190456
TBK1	ENSG00000183735.11	protein_coding	0.105852	5.33167	7.5154	0.0147563	0.190456
NASP	ENSG00000132780.17	protein_coding	-0.090854	7.4482	7.51137	0.0147784	0.190558
PRPF31	ENSG00000105618.14	protein_coding	-0.365638	-0.180221	7.50244	0.0148275	0.191008
ABHD13	ENSG00000139826.6	protein_coding	0.0984217	4.4392	7.49686	0.0148583	0.191037
LRRC57	ENSG00000180979.10	protein_coding	-0.098968	4.24146	7.49791	0.0148525	0.191037
PARP1	ENSG00000143799.14	protein_coding	-0.0854614	7.75953	7.4926	0.0148819	0.191157
UBR4	ENSG00000127481.15	protein_coding	0.164873	7.98277	7.48964	0.0148983	0.191185
SLC1A4	ENSG00000115902.11	protein_coding	-0.214038	4.58898	7.47559	0.0149763	0.191446
TRAK1	ENSG00000182606.17	protein_coding	0.1006	6.86106	7.46549	0.0150327	0.191446
RBP1	ENSG00000114115.10	protein_coding	-0.392763	1.96882	7.46711	0.0150237	0.191446
ATP10D	ENSG00000145246.14	protein_coding	-0.109362	5.48366	7.46934	0.0150112	0.191446
TRAPPC14	ENSG00000146826.17	protein_coding	-0.10523	3.69288	7.4768	0.0149696	0.191446
ENSG00000227076	ENSG00000227076.1	lncRNA	-0.235899	0.679316	7.4761	0.0149735	0.191446
EPS8L2	ENSG00000177106.17	protein_coding	-0.194511	1.91407	7.47254	0.0149934	0.191446
NGRN	ENSG00000182768.9	protein_coding	-0.0915191	5.10578	7.47899	0.0149574	0.191446
TUBB2A	ENSG00000137267.7	protein_coding	-0.205424	4.40196	7.4601	0.0150629	0.191649
DYRK2	ENSG00000127334.11	protein_coding	0.0993601	4.21219	7.45109	0.0151136	0.192112
PAK1	ENSG00000149269.10	protein_coding	-0.184138	2.74253	7.43083	0.0152282	0.193295
KSR2	ENSG00000171435.14	protein_coding	0.374139	1.35055	7.42954	0.0152355	0.193295
RO60	ENSG00000116747.13	protein_coding	0.126013	5.52669	7.42162	0.0152806	0.193622
ENSG00000272476	ENSG00000272476.1	lncRNA	-0.239994	1.36029	7.41996	0.0152901	0.193622
ACYP2	ENSG00000170634.13	protein_coding	-0.198383	2.20931	7.4133	0.0153282	0.193921
CDK2AP1	ENSG00000111328.7	protein_coding	-0.0737459	7.14991	7.40999	0.0153471	0.193978
NECAP2	ENSG00000157191.20	protein_coding	-0.0969088	7.30756	7.39886	0.0154111	0.194333
SNX14	ENSG00000135317.14	protein_coding	0.169763	3.9883	7.40107	0.0153984	0.194333
NR4A1	ENSG00000123358.20	protein_coding	0.33189	1.804	7.39755	0.0154187	0.194333
FKRP	ENSG00000181027.11	protein_coding	-0.0827204	5.27633	7.38091	0.0155149	0.195363
MT-CO3	ENSG00000198938.2	protein_coding	0.111306	10.9113	7.37391	0.0155556	0.195691
PTPN18	ENSG00000072135.13	protein_coding	-0.0856041	5.29145	7.36553	0.0156044	0.195939
ITGB5	ENSG00000082781.12	protein_coding	0.0701533	7.9395	7.36611	0.015601	0.195939
TUBA1A	ENSG00000167552.15	protein_coding	-0.200746	8.24454	7.34716	0.0157122	0.197107
NRDE2	ENSG00000119720.18	protein_coding	-0.0914917	4.48437	7.34024	0.015753	0.197435
UBE2I	ENSG00000103275.21	protein_coding	-0.0665488	7.17753	7.33519	0.0157829	0.197625
ZNF737	ENSG00000237440.9	protein_coding	0.177469	2.50093	7.3285	0.0158225	0.197936
LRP11	ENSG00000120256.11	protein_coding	-0.179727	2.92712	7.31169	0.0159227	0.19851
CREM	ENSG00000095794.21	protein_coding	0.12732	4.25751	7.30841	0.0159423	0.19851
FGFBP3	ENSG00000174721.10	protein_coding	-0.378345	-0.105703	7.31823	0.0158836	0.19851
PRKAB1	ENSG00000111725.11	protein_coding	-0.137381	4.97205	7.31075	0.0159283	0.19851
PIEZO1	ENSG00000103335.22	protein_coding	-0.101129	9.04659	7.31026	0.0159312	0.19851
MAGI1	ENSG00000151276.24	protein_coding	-0.119231	6.26027	7.30422	0.0159674	0.198638
MCRIP2	ENSG00000172366.20	protein_coding	0.14714	3.8787	7.30002	0.0159927	0.198768
DOCK4	ENSG00000128512.24	protein_coding	0.145639	7.71137	7.29423	0.0160275	0.198961
C1RL	ENSG00000139178.12	protein_coding	-0.141074	5.4766	7.2919	0.0160415	0.198961
ZNF747	ENSG00000169955.8	protein_coding	-0.216147	1.88287	7.29006	0.0160526	0.198961
CAVIN4	ENSG00000170681.7	protein_coding	0.268506	0.890086	7.2833	0.0160935	0.1991
USP30	ENSG00000135093.13	protein_coding	0.138392	3.66214	7.28377	0.0160906	0.1991
ENSG00000256034	ENSG00000256034.1	lncRNA	-0.243497	1.58625	7.28071	0.0161092	0.19911
MEG3	ENSG00000214548.18	lncRNA	0.18549	5.90685	7.27552	0.0161406	0.199315
MED24	ENSG00000008838.21	protein_coding	-0.0920393	6.25308	7.26716	0.0161915	0.19976
KLHL35	ENSG00000149243.17	protein_coding	-0.331976	0.39065	7.25761	0.0162498	0.200111
ZNF175	ENSG00000105497.8	protein_coding	0.144011	4.12202	7.2593	0.0162395	0.200111
PRRT3	ENSG00000163704.13	protein_coding	0.201919	2.12421	7.2506	0.0162928	0.200457
SEPTIN7	ENSG00000122545.22	protein_coding	-0.0655432	7.60366	7.23402	0.016395	0.201126
CAV1	ENSG00000105974.13	protein_coding	-0.0989336	10.2393	7.23327	0.0163996	0.201126
HRCT1	ENSG00000196196.3	protein_coding	-0.282122	2.0989	7.23205	0.0164071	0.201126
CLDN5	ENSG00000184113.10	protein_coding	-0.136147	8.67811	7.23245	0.0164047	0.201126
ZDHHC4	ENSG00000136247.15	protein_coding	-0.121477	4.4839	7.2269	0.016439	0.20115
HSD17B10	ENSG00000072506.14	protein_coding	-0.13359	5.6362	7.22849	0.0164292	0.20115
AFMID	ENSG00000183077.16	protein_coding	-0.104449	4.52613	7.21865	0.0164903	0.201593
BTBD19	ENSG00000222009.9	protein_coding	0.178187	4.30948	7.2136	0.0165218	0.201794
TMTC4	ENSG00000125247.16	protein_coding	-0.08946	4.96179	7.20793	0.0165572	0.202043
MBOAT1	ENSG00000172197.11	protein_coding	-0.219008	1.44936	7.20181	0.0165955	0.202326
CYP26B1	ENSG00000003137.9	protein_coding	0.547842	0.997126	7.19608	0.0166315	0.202581
SLC20A1-DT	ENSG00000237753.2	lncRNA	0.231392	1.23224	7.18868	0.016678	0.20267
ARPC5L	ENSG00000136950.13	protein_coding	-0.0883036	6.03708	7.18842	0.0166797	0.20267
ABCD1	ENSG00000101986.12	protein_coding	0.101975	4.43697	7.18773	0.0166841	0.20267
ZNF496	ENSG00000162714.13	protein_coding	0.107276	6.59644	7.1761	0.0167576	0.202958
ARPC4	ENSG00000241553.13	protein_coding	-0.0900725	6.4336	7.17206	0.0167833	0.202958
HSBP1	ENSG00000230989.8	protein_coding	-0.0971038	5.61022	7.17204	0.0167834	0.202958
H3-3B	ENSG00000132475.10	protein_coding	-0.110043	8.36221	7.17731	0.01675	0.202958
POFUT2	ENSG00000186866.17	protein_coding	0.0792945	5.74132	7.1807	0.0167285	0.202958
DDX41	ENSG00000183258.12	protein_coding	-0.0784666	6.18498	7.15651	0.0168823	0.203059
SBDSP1	ENSG00000291152.1;ENSG00000225648.8	lncRNA;transcribed_unprocessed_pseudogene	-0.12561	4.00454	7.15648	0.0168825	0.203059
RNF34	ENSG00000170633.17	protein_coding	-0.0828142	5.08143	7.16094	0.0168541	0.203059
TRADD	ENSG00000102871.16	protein_coding	-0.111697	4.60004	7.16426	0.0168329	0.203059
WNK4	ENSG00000126562.17	protein_coding	0.223181	1.88882	7.15707	0.0168788	0.203059
COLEC12	ENSG00000158270.12	protein_coding	-0.163705	7.95862	7.16571	0.0168237	0.203059
MIR30DHG	ENSG00000259820.1	lncRNA	0.252751	0.83144	7.15172	0.016913	0.20308
POLR3E	ENSG00000058600.16	protein_coding	-0.0892332	5.53166	7.15148	0.0169145	0.20308
PPCS	ENSG00000127125.9	protein_coding	-0.132464	4.76949	7.14193	0.0169758	0.203406
FTH1P2	ENSG00000234975.6	processed_pseudogene	0.425029	0.134551	7.14461	0.0169586	0.203406
CPT1A	ENSG00000110090.13	protein_coding	0.0949698	7.87033	7.14019	0.0169871	0.203406
PTPRS	ENSG00000105426.19	protein_coding	0.149633	4.34572	7.13755	0.0170041	0.203428
ZCCHC3	ENSG00000247315.4	protein_coding	-0.100465	5.76165	7.13448	0.0170239	0.203483
PIR	ENSG00000087842.11	protein_coding	0.185119	7.58696	7.13106	0.017046	0.203566
CNIH1	ENSG00000100528.12	protein_coding	0.074524	6.29499	7.12869	0.0170613	0.203568
ABCA2	ENSG00000107331.18	protein_coding	0.123585	5.63742	7.12296	0.0170984	0.20383
EVA1C	ENSG00000166979.13	protein_coding	0.148305	4.94314	7.11912	0.0171234	0.203946
PTPRJ	ENSG00000149177.15	protein_coding	0.139479	4.30527	7.10851	0.0171925	0.204588
TRAPPC4	ENSG00000196655.12	protein_coding	-0.0979439	4.97587	7.10418	0.0172208	0.204743
LINC00963	ENSG00000204054.14	lncRNA	-0.0842145	5.06607	7.09756	0.0172642	0.205077
GTF2IRD1	ENSG00000006704.11	protein_coding	0.155594	4.20351	7.09014	0.017313	0.205475
HIVEP2	ENSG00000010818.11	protein_coding	0.139335	4.61941	7.07879	0.0173878	0.206181
GEM	ENSG00000164949.8	protein_coding	0.472767	0.468553	7.06709	0.0174654	0.206918
UBXN10	ENSG00000162543.6	protein_coding	-0.460973	0.315429	7.46718	0.017534	0.207365
UNKL	ENSG00000059145.19	protein_coding	0.105715	4.47248	7.05796	0.0175263	0.207365
TFPI	ENSG00000003436.16	protein_coding	-0.117891	8.79766	7.05093	0.0175732	0.207502
SLC25A19	ENSG00000125454.12	protein_coding	-0.158009	3.3436	7.05044	0.0175765	0.207502
METTL1	ENSG00000037897.17	protein_coding	-0.141122	2.91969	7.0442	0.0176184	0.207631
PLEK2	ENSG00000100558.9	protein_coding	-0.352669	3.68583	7.04578	0.0176078	0.207631
DNAJC30	ENSG00000176410.8	protein_coding	-0.119877	4.042	7.03766	0.0176624	0.207966
ADAM17	ENSG00000151694.15	protein_coding	0.0822957	6.50219	7.03456	0.0176832	0.208029
CPLX1	ENSG00000168993.15	protein_coding	-0.353119	2.03924	7.02668	0.0177365	0.208473
H6PD	ENSG00000049239.13	protein_coding	-0.0944528	6.78414	7.01548	0.0178124	0.208484
CCDC24	ENSG00000159214.13	protein_coding	-0.262837	1.45971	7.01978	0.0177832	0.208484
UTRN	ENSG00000152818.20	protein_coding	0.128537	8.75416	7.01611	0.0178081	0.208484
TRA2A	ENSG00000164548.12	protein_coding	-0.0759523	6.03667	7.0151	0.017815	0.208484
TRIM8	ENSG00000171206.15	protein_coding	-0.101577	7.33767	7.01982	0.0177829	0.208484
SPSB1	ENSG00000171621.14	protein_coding	-0.159555	4.90162	7.00794	0.0178638	0.20869
KIAA0040	ENSG00000235750.10	protein_coding	-0.174631	5.09496	7.00868	0.0178588	0.20869
SPOCK2	ENSG00000107742.14	protein_coding	-0.471241	0.67206	7.00376	0.0178923	0.208696
LSM14B	ENSG00000149657.20	protein_coding	0.0788462	5.42104	7.00332	0.0178953	0.208696
LRRC14	ENSG00000160959.8	protein_coding	-0.0825859	4.95978	6.99523	0.0179507	0.208711
ARHGAP32	ENSG00000134909.19	protein_coding	0.174443	3.24299	6.99339	0.0179634	0.208711
KLRG1	ENSG00000139187.10	protein_coding	-0.241123	3.51936	6.99179	0.0179744	0.208711
EID3	ENSG00000255150.2	protein_coding	-0.367852	0.336066	6.99739	0.0179359	0.208711
MIB1	ENSG00000101752.13	protein_coding	0.159431	6.52917	6.99634	0.0179431	0.208711
EIF2B1	ENSG00000111361.13	protein_coding	-0.0914613	5.84968	6.98666	0.0180097	0.20876
ZNF850	ENSG00000267041.6	protein_coding	0.235487	1.98711	6.98737	0.0180047	0.20876
DPH2	ENSG00000132768.14	protein_coding	-0.126423	4.65461	6.97698	0.0180764	0.208947
ANKRD6	ENSG00000135299.17	protein_coding	0.207555	1.64804	6.97659	0.0180792	0.208947
ZFP91	ENSG00000186660.15	protein_coding	0.108306	6.10836	6.97713	0.0180754	0.208947
SLCO2B1	ENSG00000137491.15	protein_coding	0.579677	2.04253	6.9753	0.0180881	0.208947
GDF6	ENSG00000156466.11	protein_coding	0.295905	2.48715	6.96962	0.0181274	0.209042
RNF213	ENSG00000173821.20	protein_coding	0.128609	8.23429	6.97083	0.018119	0.209042
GM2A	ENSG00000196743.9	protein_coding	0.0983285	5.43813	6.9665	0.0181491	0.209112
ZNF726	ENSG00000213967.12	protein_coding	-0.333549	-0.184982	6.962	0.0181804	0.209293
BSDC1	ENSG00000160058.19	protein_coding	-0.103625	6.53232	6.94984	0.0182653	0.209462
BRAT1	ENSG00000106009.16	protein_coding	-0.0978823	5.24319	6.94586	0.0182931	0.209462
KMT2E	ENSG00000005483.23	protein_coding	0.0930231	6.38986	6.95417	0.018235	0.209462
SLC25A37	ENSG00000147454.14	protein_coding	0.0709055	6.12145	6.94275	0.0183149	0.209462
MTMR2	ENSG00000087053.20	protein_coding	0.0761069	6.4957	6.94339	0.0183105	0.209462
RASL11A	ENSG00000122035.7	protein_coding	-0.316892	0.419576	6.95449	0.0182328	0.209462
STAT3	ENSG00000168610.16	protein_coding	-0.0712202	8.07903	6.94089	0.018328	0.209462
ARHGDIA	ENSG00000141522.12	protein_coding	-0.0799729	8.7916	6.93982	0.0183355	0.209462
GABRE	ENSG00000102287.19	protein_coding	0.302639	2.23624	6.9492	0.0182698	0.209462
GBA2	ENSG00000070610.14	protein_coding	-0.0728362	6.28683	6.93483	0.0183707	0.20957
CNNM2	ENSG00000148842.18	protein_coding	0.174876	3.15998	6.93404	0.0183763	0.20957
C6orf141	ENSG00000197261.12	protein_coding	-0.197874	3.23226	6.93003	0.0184046	0.209605
WSCD1	ENSG00000179314.16	protein_coding	0.15575	7.20918	6.92918	0.0184105	0.209605
CAPN10	ENSG00000142330.20	protein_coding	0.0906996	4.69696	6.91333	0.0185229	0.210295
OPA1	ENSG00000198836.11	protein_coding	0.0938066	6.17677	6.90403	0.0185892	0.210295
STK38	ENSG00000112079.9	protein_coding	-0.0960801	4.95637	6.90082	0.0186121	0.210295
GPR146	ENSG00000164849.10	protein_coding	-0.234128	5.15731	6.90148	0.0186074	0.210295
SLC29A4	ENSG00000164638.11	protein_coding	0.226291	2.19384	6.90487	0.0185832	0.210295
POSTN	ENSG00000133110.15	protein_coding	-0.229166	11.7861	6.91787	0.0184906	0.210295
ITGA11	ENSG00000137809.17	protein_coding	0.370682	0.754622	6.91435	0.0185156	0.210295
CPNE7	ENSG00000178773.15	protein_coding	0.230087	2.8264	6.91074	0.0185413	0.210295
NOVA2	ENSG00000104967.8	protein_coding	0.106924	5.98952	6.90291	0.0185971	0.210295
NAMPT	ENSG00000105835.13	protein_coding	0.104544	8.52679	6.89542	0.0186508	0.210554
ENSG00000290043	ENSG00000290043.1	lncRNA	-0.338395	1.21304	6.89091	0.0186831	0.210742
GPX3	ENSG00000211445.13	protein_coding	-0.223587	5.31098	6.88146	0.0187512	0.211332
HTRA3	ENSG00000170801.10	protein_coding	0.222075	3.23812	6.87495	0.0187982	0.211684
ENSG00000287593	ENSG00000287593.1	lncRNA	-0.612508	-0.452264	6.87171	0.0188216	0.21176
CRISPLD2	ENSG00000103196.12	protein_coding	0.547567	-0.441262	6.86749	0.0188522	0.21176
NUP62	ENSG00000213024.13	protein_coding	-0.0670015	6.12827	6.86829	0.0188464	0.21176
SLCO3A1	ENSG00000176463.14	protein_coding	-0.214597	2.60622	6.86327	0.0188829	0.211927
BICRAL	ENSG00000112624.13	protein_coding	-0.126713	3.91588	6.85954	0.01891	0.212054
SLC16A1	ENSG00000155380.13	protein_coding	0.0716947	6.98415	6.85301	0.0189577	0.212279
FAAP100	ENSG00000185504.17	protein_coding	-0.0823556	5.9355	6.85247	0.0189616	0.212279
PNMA1	ENSG00000176903.5	protein_coding	-0.0707675	6.89568	6.84747	0.0189982	0.212511
KLHL11	ENSG00000178502.6	protein_coding	0.185467	2.42412	6.83054	0.0191226	0.21361
SUV39H1	ENSG00000101945.17	protein_coding	-0.179851	3.72848	6.82977	0.0191283	0.21361
ENSG00000272668	ENSG00000272668.2	lncRNA	-0.381144	0.0668114	6.81938	0.0192052	0.213978
IGF2BP3	ENSG00000136231.14	protein_coding	0.102692	5.96331	6.81886	0.019209	0.213978
GTF2H1	ENSG00000110768.12	protein_coding	0.0663595	5.58381	6.82222	0.0191841	0.213978
MATN2	ENSG00000132561.14	protein_coding	-0.403068	2.7063	6.81319	0.0192511	0.214091
MACROD1	ENSG00000133315.12	protein_coding	0.138268	4.54407	6.81454	0.0192411	0.214091
TTLL7	ENSG00000137941.17	protein_coding	0.135354	3.3113	6.8013	0.0193397	0.214721
DNAJC22	ENSG00000178401.16	protein_coding	-0.338321	0.79582	6.80278	0.0193287	0.214721
ZNF91	ENSG00000167232.14	protein_coding	0.143197	3.48923	6.79852	0.0193605	0.214774
COMT	ENSG00000093010.15	protein_coding	-0.12071	7.45392	6.79028	0.0194223	0.215282
PCYT2	ENSG00000185813.11	protein_coding	-0.13093	5.04023	6.78756	0.0194428	0.21533
FAM20B	ENSG00000116199.12	protein_coding	0.0941974	5.78349	6.7812	0.0194906	0.215589
SNCG	ENSG00000173267.14	protein_coding	-0.19249	5.24871	6.78019	0.0194983	0.215589
ILK	ENSG00000166333.14	protein_coding	-0.0983289	7.09336	6.77411	0.0195441	0.215918
BTG2	ENSG00000159388.6	protein_coding	-0.178862	6.5498	6.75884	0.0196601	0.216309
ZSWIM6	ENSG00000130449.6	protein_coding	0.138514	5.36897	6.76236	0.0196333	0.216309
FYN	ENSG00000010810.18	protein_coding	-0.0839046	7.12877	6.76077	0.0196454	0.216309
STX3	ENSG00000166900.17	protein_coding	0.0999818	5.74865	6.76536	0.0196105	0.216309
TXNDC16	ENSG00000087301.9	protein_coding	0.160724	3.15391	6.76022	0.0196496	0.216309
RPA2	ENSG00000117748.10	protein_coding	-0.109282	4.87143	6.75532	0.0196869	0.216427
TINAGL1	ENSG00000142910.16	protein_coding	-0.105248	8.7026	6.7504	0.0197245	0.216513
MT-ND6	ENSG00000198695.2	protein_coding	0.23781	6.63251	6.75007	0.019727	0.216513
EPHB2	ENSG00000133216.17	protein_coding	0.0824025	7.05414	6.73784	0.0198208	0.216729
LYRM4-AS1	ENSG00000272142.4	lncRNA	-0.160937	2.03743	6.73866	0.0198145	0.216729
DCTPP1	ENSG00000179958.10	protein_coding	-0.117695	5.6569	6.73488	0.0198435	0.216729
TMEM94	ENSG00000177728.17	protein_coding	0.0898539	5.77396	6.74436	0.0197707	0.216729
OAZ1	ENSG00000104904.12	protein_coding	-0.129241	9.05679	6.73897	0.0198121	0.216729
TOMM40	ENSG00000130204.13	protein_coding	-0.118325	6.02953	6.73545	0.0198391	0.216729
CNN3	ENSG00000117519.16	protein_coding	-0.0823209	8.22665	6.72008	0.0199578	0.217649
CCDC6	ENSG00000108091.11	protein_coding	0.0928818	5.62471	6.71977	0.0199603	0.217649
EFNB3	ENSG00000108947.5	protein_coding	0.222674	1.80394	6.71622	0.0199878	0.217773
RAB11FIP1	ENSG00000156675.16	protein_coding	-0.226182	5.1767	6.70863	0.0200468	0.218238
NUDT8	ENSG00000167799.10	protein_coding	-0.258411	1.62082	6.70244	0.0200951	0.218587
EFCAB2	ENSG00000203666.13	protein_coding	-0.189298	2.43365	6.69734	0.0201349	0.218814
HSD17B14	ENSG00000087076.9	protein_coding	0.149726	4.59355	6.6956	0.0201485	0.218814
LAMP1	ENSG00000185896.11	protein_coding	0.0903181	9.03531	6.6865	0.02022	0.219412
ENSG00000280077	ENSG00000280077.1	TEC	0.21844	1.10718	6.68333	0.0202449	0.219505
H2BC21	ENSG00000184678.11	protein_coding	-0.239872	0.991181	6.67846	0.0202833	0.219703
UBB	ENSG00000170315.14	protein_coding	-0.146458	9.40597	6.67688	0.0202959	0.219703
PEA15	ENSG00000162734.13	protein_coding	-0.0935024	8.49268	6.67464	0.0203136	0.219717
PRMT6	ENSG00000198890.9	protein_coding	-0.109577	4.77795	6.66837	0.0203632	0.2199
PTPRG	ENSG00000144724.20	protein_coding	0.122385	6.95271	6.66851	0.0203621	0.2199
CAMK2N1	ENSG00000162545.6	protein_coding	0.150337	5.76014	6.66407	0.0203974	0.219915
TAL1	ENSG00000162367.12	protein_coding	-0.0765253	6.25975	6.66564	0.0203849	0.219915
TBC1D10B	ENSG00000169221.14	protein_coding	-0.0817532	6.32448	6.66183	0.0204152	0.21993
PACC1	ENSG00000065600.13	protein_coding	0.130173	3.97433	6.65192	0.0204942	0.220604
CXCL6	ENSG00000124875.10	protein_coding	-0.363722	3.1626	6.64648	0.0205377	0.220884
CEP89	ENSG00000121289.18	protein_coding	-0.0840856	5.40468	6.64455	0.0205531	0.220884
ZNF436-AS1	ENSG00000249087.9	lncRNA	0.370292	0.420995	6.60711	0.0208557	0.22089
SH3BGRL3	ENSG00000142669.15	protein_coding	-0.0943804	7.29493	6.60897	0.0208406	0.22089
PRKAB2	ENSG00000131791.8	protein_coding	0.123888	4.14295	6.60875	0.0208423	0.22089
MGAT4A	ENSG00000071073.13	protein_coding	0.191174	6.05165	6.63321	0.0206442	0.22089
YTHDF3	ENSG00000185728.17	protein_coding	0.0921897	6.02972	6.63172	0.0206562	0.22089
ZCCHC7	ENSG00000147905.18	protein_coding	0.13164	4.29569	6.6128	0.0208094	0.22089
ZNF618	ENSG00000157657.15	protein_coding	0.0976478	6.25128	6.62577	0.0207043	0.22089
OAT	ENSG00000065154.12	protein_coding	0.083836	6.4287	6.61178	0.0208177	0.22089
B4GALNT4	ENSG00000182272.12	protein_coding	0.266603	1.78086	6.62379	0.0207203	0.22089
TMEM132A	ENSG00000006118.15	protein_coding	0.0976515	7.40872	6.60773	0.0208506	0.22089
TMEM135	ENSG00000166575.17	protein_coding	0.094891	4.61057	6.61126	0.0208219	0.22089
PHLDB1	ENSG00000019144.20	protein_coding	-0.0736375	6.83138	6.61825	0.0207651	0.22089
SSPN	ENSG00000123096.12	protein_coding	-0.277868	0.369361	6.62702	0.0206941	0.22089
PELI2	ENSG00000139946.11	protein_coding	0.149814	3.69343	6.62223	0.0207329	0.22089
HMG20A	ENSG00000140382.15	protein_coding	0.0933752	5.90355	6.61715	0.0207741	0.22089
TMEM97	ENSG00000109084.14	protein_coding	-0.159641	3.33478	6.63787	0.0206067	0.22089
KCNJ2	ENSG00000123700.5	protein_coding	0.301904	3.80115	6.61804	0.0207668	0.22089
EPB41L3	ENSG00000082397.18	protein_coding	0.109839	6.8239	6.60484	0.0208742	0.22089
CDC42EP1	ENSG00000128283.7	protein_coding	-0.111744	7.19515	6.6409	0.0205823	0.22089
EOLA2-DT	ENSG00000235703.7	lncRNA	0.299483	-0.111667	6.60379	0.0208828	0.22089
TENT2	ENSG00000164329.14	protein_coding	0.092181	4.88714	6.58461	0.02104	0.222028
RRS1	ENSG00000179041.4	protein_coding	-0.118047	5.00595	6.58782	0.0210136	0.222028
ALYREF	ENSG00000183684.8	protein_coding	-0.111659	6.19223	6.58531	0.0210342	0.222028
MAPKAPK5-AS1	ENSG00000234608.9	lncRNA	0.104771	3.75662	6.5789	0.0210871	0.222176
DNAJA4	ENSG00000140403.13	protein_coding	-0.137632	3.83933	6.58055	0.0210735	0.222176
RAB23	ENSG00000112210.12	protein_coding	0.15756	3.94385	6.57476	0.0211213	0.222191
CNTNAP1	ENSG00000108797.12	protein_coding	0.118107	6.26531	6.57272	0.0211382	0.222191
RTL8A	ENSG00000203950.7	protein_coding	-0.0917235	4.89822	6.5731	0.0211351	0.222191
MRPL30	ENSG00000185414.20	protein_coding	0.0811777	5.00425	6.56634	0.0211911	0.222325
MCRS1	ENSG00000187778.14	protein_coding	-0.090409	5.6067	6.5652	0.0212006	0.222325
BMP4	ENSG00000125378.16	protein_coding	-0.254491	8.48174	6.56891	0.0211698	0.222325
TSPAN13	ENSG00000106537.8	protein_coding	-0.15564	4.46591	6.55888	0.0212531	0.222528
AP1B1	ENSG00000100280.17	protein_coding	-0.118437	8.09227	6.55988	0.0212448	0.222528
CRYZL2P	ENSG00000242193.11	transcribed_unitary_pseudogene	-0.175284	2.59214	6.55461	0.0212887	0.222727
ILF3-DT	ENSG00000267100.2	lncRNA	-0.126758	3.18106	6.54318	0.0213844	0.223553
SCAMP4	ENSG00000227500.11	protein_coding	-0.0756141	5.97146	6.54073	0.0214049	0.223594
CNDP2	ENSG00000133313.15	protein_coding	-0.0733912	6.91436	6.53656	0.0214399	0.223642
ERCC2	ENSG00000104884.17	protein_coding	0.125789	6.11127	6.53622	0.0214428	0.223642
RABIF	ENSG00000183155.5	protein_coding	-0.107811	4.15908	6.5287	0.0215063	0.22372
CAMLG	ENSG00000164615.6	protein_coding	0.139138	6.04141	6.52348	0.0215504	0.22372
C11orf1	ENSG00000137720.8	protein_coding	-0.267719	1.73564	6.52913	0.0215026	0.22372
FOXN3	ENSG00000053254.16	protein_coding	0.0988643	6.65466	6.52466	0.0215403	0.22372
PITPNA-AS1	ENSG00000236618.3	lncRNA	0.316894	1.19567	6.52534	0.0215346	0.22372
SIN3B	ENSG00000127511.10	protein_coding	0.0891391	6.52543	6.52909	0.0215029	0.22372
CDK5RAP3	ENSG00000108465.15	protein_coding	0.212675	2.73273	6.51403	0.0216305	0.224379
FAM89B	ENSG00000176973.8	protein_coding	-0.166364	2.41503	6.50684	0.0216918	0.22484
HS1BP3	ENSG00000118960.13	protein_coding	0.123874	5.51045	6.49722	0.0217739	0.22511
ENSG00000289294	ENSG00000289294.2	lncRNA	-0.213009	1.847	6.49595	0.0217848	0.22511
LDLRAD4-AS1	ENSG00000267690.1	lncRNA	-0.432593	0.416344	6.49885	0.02176	0.22511
ZNF865	ENSG00000261221.4	protein_coding	0.0882153	4.737	6.50034	0.0217473	0.22511
SRL	ENSG00000185739.13	protein_coding	-0.435457	0.302911	6.49344	0.0218064	0.225159
LRRC37A3	ENSG00000176809.11	protein_coding	-0.271752	2.05731	6.49051	0.0218315	0.225245
SCYL2	ENSG00000136021.19	protein_coding	0.0956721	5.83022	6.47998	0.0219222	0.225834
LINC00654	ENSG00000205181.8	lncRNA	-0.29875	1.18251	6.48044	0.0219182	0.225834
ELOVL4	ENSG00000118402.6	protein_coding	0.268283	1.45645	6.46935	0.0220142	0.226261
AGAP7P	ENSG00000264204.2	unprocessed_pseudogene	0.338321	-0.48769	6.47219	0.0219895	0.226261
MT1X	ENSG00000187193.9	protein_coding	-0.440162	0.936588	6.47006	0.022008	0.226261
SLC4A7	ENSG00000033867.17	protein_coding	0.195327	5.59562	6.46412	0.0220596	0.226531
GMPPB	ENSG00000173540.14	protein_coding	-0.0872199	5.37418	6.46099	0.0220868	0.226531
RC3H2	ENSG00000056586.16	protein_coding	0.102402	6.16342	6.46049	0.0220911	0.226531
CDYL	ENSG00000153046.18	protein_coding	0.0838758	5.08281	6.44053	0.0222658	0.228148
RUSC2	ENSG00000198853.12	protein_coding	0.0977255	5.84842	6.4226	0.0224239	0.229593
TRIM5	ENSG00000132256.20	protein_coding	0.0834591	6.07941	6.4167	0.0224763	0.229954
AZI2	ENSG00000163512.14	protein_coding	0.0751202	5.28719	6.41222	0.0225162	0.230186
BCL6B	ENSG00000161940.11	protein_coding	-0.135957	7.46179	6.41	0.0225359	0.230213
HARS1	ENSG00000170445.16	protein_coding	-0.0826538	6.69472	6.40412	0.0225884	0.230573
ENSG00000213561	ENSG00000213561.4	processed_pseudogene	-0.325664	0.732856	6.39873	0.0226366	0.230862
KLHDC9	ENSG00000162755.14	protein_coding	-0.353052	0.0420025	6.39266	0.022691	0.230862
PIK3CB	ENSG00000051382.9	protein_coding	0.121524	5.08576	6.38977	0.022717	0.230862
ULBP3	ENSG00000131019.11	protein_coding	-0.120348	3.53241	6.38446	0.0227648	0.230862
DSCC1	ENSG00000136982.6	protein_coding	-0.194804	1.97672	6.38124	0.0227939	0.230862
CD82	ENSG00000085117.12	protein_coding	0.167225	5.18966	6.38855	0.022728	0.230862
H2AJ	ENSG00000246705.5	protein_coding	-0.158079	6.24195	6.37611	0.0228402	0.230862
BTG1	ENSG00000133639.6	protein_coding	-0.14555	6.91578	6.3781	0.0228222	0.230862
MTA1	ENSG00000182979.18	protein_coding	0.1006	7.11652	6.37743	0.0228283	0.230862
DIS3L	ENSG00000166938.13	protein_coding	-0.0993143	4.96772	6.38312	0.0227769	0.230862
FAH	ENSG00000103876.14	protein_coding	0.182611	3.83799	6.39508	0.0226693	0.230862
RFX2	ENSG00000087903.13	protein_coding	-0.114091	3.88345	6.38781	0.0227346	0.230862
GPRASP2	ENSG00000158301.20	protein_coding	0.0971787	4.2067	6.37623	0.0228392	0.230862
GTF3C3	ENSG00000119041.11	protein_coding	0.0830908	5.52017	6.36512	0.02294	0.231695
RTKN	ENSG00000114993.17	protein_coding	-0.13678	3.59405	6.34742	0.0231016	0.232802
MRFAP1	ENSG00000179010.16	protein_coding	-0.0836591	9.0039	6.34769	0.0230991	0.232802
DDIAS	ENSG00000165490.13	protein_coding	-0.175177	2.80007	6.35097	0.023069	0.232802
BAZ2B-AS1	ENSG00000224152.3	lncRNA	-0.225599	2.3978	6.34032	0.0231667	0.232849
ACTL6A	ENSG00000136518.17	protein_coding	-0.0936518	5.61101	6.34086	0.0231618	0.232849
NEK6	ENSG00000119408.17	protein_coding	0.0780282	6.24956	6.33918	0.0231772	0.232849
HERC4	ENSG00000148634.16	protein_coding	0.11188	5.76178	6.33445	0.0232208	0.232849
INPP5K	ENSG00000132376.20	protein_coding	-0.114813	5.81702	6.33225	0.0232412	0.232849
SAT2	ENSG00000141504.12	protein_coding	0.165284	5.28959	6.33183	0.023245	0.232849
CD177	ENSG00000204936.10	protein_coding	0.527319	-0.379382	6.33498	0.023216	0.232849
NCOA5	ENSG00000124160.12	protein_coding	-0.102499	5.45509	6.33979	0.0231717	0.232849
JMJD7-PLA2G4B	ENSG00000168970.22	protein_coding	0.225711	0.936836	6.32924	0.023269	0.232915
NUDT17	ENSG00000186364.12	protein_coding	-0.257732	1.59134	6.32358	0.0233213	0.233092
PHF11	ENSG00000136147.18	protein_coding	-0.107617	4.05171	6.32373	0.0233199	0.233092
RBM33-DT	ENSG00000216895.9	lncRNA	-0.269986	0.423133	6.31923	0.0233617	0.233322
TPM3	ENSG00000143549.22	protein_coding	-0.0989028	9.37353	6.31693	0.0233831	0.233361
EPSTI1	ENSG00000133106.15	protein_coding	-0.34668	1.82773	6.30923	0.0234547	0.233903
MAGEF1	ENSG00000177383.5	protein_coding	-0.107371	3.96847	6.29924	0.0235482	0.234487
CYFIP2	ENSG00000055163.21	protein_coding	0.133016	4.83913	6.29965	0.0235444	0.234487
NUBP1	ENSG00000103274.11	protein_coding	-0.108119	4.57478	6.28965	0.0236383	0.234861
KSR1	ENSG00000141068.15	protein_coding	0.0902787	5.95314	6.2911	0.0236246	0.234861
KCNK6	ENSG00000099337.5	protein_coding	-0.13662	6.10347	6.29285	0.0236082	0.234861
DENND2B	ENSG00000166444.19	protein_coding	-0.179678	2.59746	6.28347	0.0236966	0.235266
FAAP20	ENSG00000162585.17	protein_coding	-0.107501	5.47176	6.25826	0.0239359	0.235284
RRAGC-DT	ENSG00000228436.4	lncRNA	0.204944	0.41684	6.27657	0.0237618	0.235284
GUK1	ENSG00000143774.18	protein_coding	-0.139436	7.57709	6.26297	0.0238909	0.235284
ENSG00000287516	ENSG00000287516.1	lncRNA	-0.317835	0.118998	6.25999	0.0239194	0.235284
SLC25A12	ENSG00000115840.14	protein_coding	-0.126435	4.07159	6.26384	0.0238827	0.235284
RCC1L	ENSG00000274523.5	protein_coding	-0.0804434	6.25017	6.26979	0.0238261	0.235284
ST8SIA6	ENSG00000148488.17	protein_coding	-0.402566	2.5727	6.26269	0.0238936	0.235284
HVCN1	ENSG00000122986.14	protein_coding	-0.22546	2.76363	6.28002	0.0237291	0.235284
ENSG00000284966	ENSG00000284966.3	lncRNA	-0.285343	-0.370182	6.25743	0.0239438	0.235284
GSKIP	ENSG00000100744.15	protein_coding	-0.090121	4.26661	6.26805	0.0238426	0.235284
ENSG00000258982	ENSG00000258982.1	lncRNA	-0.28123	0.330553	6.26771	0.0238459	0.235284
MAP2K3	ENSG00000034152.19	protein_coding	0.081406	5.56198	6.27702	0.0237575	0.235284
RAB5C	ENSG00000108774.15	protein_coding	-0.0823608	6.115	6.27221	0.0238031	0.235284
CBFA2T2	ENSG00000078699.22	protein_coding	0.11898	4.30368	6.26768	0.0238461	0.235284
HADHB	ENSG00000138029.14	protein_coding	0.074235	7.02643	6.25266	0.0239895	0.235343
MST1R	ENSG00000164078.14	protein_coding	-0.232274	1.79867	6.24807	0.0240335	0.235343
INTS5	ENSG00000185085.2	protein_coding	-0.0727707	5.05414	6.25455	0.0239714	0.235343
ARHGEF17-AS1	ENSG00000257038.1	lncRNA	-0.256199	1.57547	6.24988	0.0240161	0.235343
APLP2	ENSG00000084234.18	protein_coding	0.077419	10.5557	6.24582	0.024055	0.235343
RALY	ENSG00000125970.12	protein_coding	-0.0978377	7.45068	6.24638	0.0240497	0.235343
ATXN7	ENSG00000163635.20	protein_coding	0.115222	4.68326	6.23969	0.024114	0.235358
SUCLG2	ENSG00000172340.15	protein_coding	0.0771333	5.92852	6.24232	0.0240887	0.235358
ACAT1	ENSG00000075239.14	protein_coding	0.0874296	5.82695	6.24006	0.0241105	0.235358
CACTIN	ENSG00000105298.14	protein_coding	-0.0732534	5.61948	6.23837	0.0241267	0.235358
CLDN11	ENSG00000013297.12	protein_coding	0.289377	6.09242	6.23521	0.0241572	0.235468
MON1B	ENSG00000103111.15	protein_coding	0.0873713	6.27611	6.23358	0.024173	0.235468
SLC30A1	ENSG00000170385.10	protein_coding	-0.155109	5.66661	6.23025	0.0242051	0.23561
SLC66A1	ENSG00000040487.13	protein_coding	0.140747	3.73483	6.22171	0.024288	0.235932
MACROH2A2	ENSG00000099284.15	protein_coding	-0.413799	-0.786698	6.22302	0.0242752	0.235932
L3MBTL2	ENSG00000100395.15	protein_coding	-0.0677979	5.31642	6.22139	0.024291	0.235932
PLCG1	ENSG00000124181.15	protein_coding	0.0961939	7.64995	6.21754	0.0243285	0.236126
ZDHHC18	ENSG00000204160.12	protein_coding	0.0846788	4.88598	6.20984	0.0244035	0.236683
SHROOM1	ENSG00000164403.15	protein_coding	-0.169436	4.37155	6.20577	0.0244433	0.236897
ANKIB1	ENSG00000001629.10	protein_coding	0.0969563	5.90109	6.20198	0.0244804	0.237086
REPS1	ENSG00000135597.19	protein_coding	0.0847465	5.18958	6.20008	0.024499	0.237095
DDX59	ENSG00000118197.14	protein_coding	-0.140209	3.60872	6.1841	0.0246564	0.237242
PRKD3	ENSG00000115825.11	protein_coding	0.101711	6.17641	6.1826	0.0246713	0.237242
LPCAT1	ENSG00000153395.10	protein_coding	-0.178414	2.68645	6.18061	0.024691	0.237242
PNISR	ENSG00000132424.17	protein_coding	0.0917315	6.84513	6.18212	0.024676	0.237242
FGFR1	ENSG00000077782.23	protein_coding	0.0804504	7.33399	6.18295	0.0246678	0.237242
BOP 1.00	ENSG00000261236.8	protein_coding	-0.116809	6.24554	6.18691	0.0246287	0.237242
BHLHE41	ENSG00000123095.6	protein_coding	0.319701	0.189793	6.18759	0.024622	0.237242
SNHG20	ENSG00000234912.12	lncRNA	0.164147	3.55324	6.19269	0.0245717	0.237242
MPV17L2	ENSG00000254858.10	protein_coding	-0.110284	3.43513	6.186	0.0246377	0.237242
GSK3A	ENSG00000105723.13	protein_coding	-0.0782287	5.28562	6.18568	0.0246408	0.237242
PGPEP1	ENSG00000130517.14	protein_coding	0.111653	5.54677	6.17871	0.0247097	0.237252
UBE2Q2P13	ENSG00000259658.6;ENSG00000290760.1	transcribed_unprocessed_pseudogene;lncRNA	0.29467	0.439393	6.17549	0.0247417	0.23739
TNKS	ENSG00000173273.16	protein_coding	0.112907	5.68916	6.16798	0.0248163	0.237818
ACOT2	ENSG00000119673.16	protein_coding	-0.132379	4.22289	6.16743	0.0248218	0.237818
ZNF518B	ENSG00000178163.8	protein_coding	0.100606	5.43847	6.16064	0.0248896	0.238127
GPAT3	ENSG00000138678.11	protein_coding	0.270029	2.09966	6.16153	0.0248806	0.238127
RCC2	ENSG00000179051.14	protein_coding	-0.071845	7.46147	6.15579	0.0249381	0.238241
VHL	ENSG00000134086.9	protein_coding	0.0727401	6.08822	6.15412	0.0249547	0.238241
AIFM2	ENSG00000042286.15	protein_coding	0.119166	4.40182	6.15729	0.024923	0.238241
CLOCK	ENSG00000134852.15	protein_coding	0.14912	4.95929	6.145	0.0250463	0.238669
ADRB2	ENSG00000169252.6	protein_coding	0.147579	2.82936	6.14606	0.0250356	0.238669
LSS	ENSG00000160285.15	protein_coding	-0.10493	4.02699	6.14435	0.0250528	0.238669
RAC1	ENSG00000136238.20	protein_coding	-0.0740397	8.23242	6.1354	0.0251432	0.23919
PITPNC1	ENSG00000154217.16	protein_coding	0.124183	4.35104	6.13572	0.0251399	0.23919
ASL	ENSG00000126522.17	protein_coding	-0.114446	4.789	6.12734	0.0252248	0.239529
RABGEF1	ENSG00000154710.18	protein_coding	0.239854	1.05842	6.12708	0.0252274	0.239529
EXOC7	ENSG00000182473.22	protein_coding	-0.0622668	7.34164	6.12659	0.0252324	0.239529
MOK	ENSG00000080823.23	protein_coding	-0.154587	3.19293	6.12478	0.0252508	0.239534
MARCHF6	ENSG00000145495.16	protein_coding	0.103748	6.89509	6.11704	0.0253295	0.239951
GNS	ENSG00000135677.11	protein_coding	0.0903598	8.72533	6.11695	0.0253305	0.239951
CNBP	ENSG00000169714.17	protein_coding	-0.0863061	8.08977	6.11355	0.0253651	0.24011
ENSG00000277782	ENSG00000277782.1	lncRNA	-0.305875	0.345598	6.11001	0.0254013	0.240283
LCMT2	ENSG00000168806.8	protein_coding	-0.143982	2.88807	6.09717	0.025533	0.241256
VAT1	ENSG00000108828.16	protein_coding	0.0785764	9.1027	6.09648	0.0255401	0.241256
GGACT	ENSG00000134864.11	protein_coding	-0.186391	1.94365	6.09311	0.0255748	0.241414
TBC1D8	ENSG00000204634.13	protein_coding	0.0875481	5.5806	6.08601	0.0256481	0.241766
FRMD5	ENSG00000171877.21	protein_coding	0.12971	5.15577	6.0877	0.0256306	0.241766
KYAT3	ENSG00000137944.18	protein_coding	0.107072	4.29044	6.08126	0.0256973	0.24206
ABRAXAS1	ENSG00000163322.14	protein_coding	0.127716	5.27971	6.07162	0.0257975	0.242153
FAM8A1	ENSG00000137414.7	protein_coding	0.0970429	5.05824	6.07306	0.0257825	0.242153
ADD3	ENSG00000148700.15	protein_coding	0.107572	5.77162	6.07773	0.0257339	0.242153
OAS3	ENSG00000111331.14	protein_coding	-0.17802	5.26186	6.07607	0.0257512	0.242153
DOCK9-DT	ENSG00000260992.1	lncRNA	-0.412135	-0.0733791	6.07197	0.0257938	0.242153
MZT1	ENSG00000204899.6	protein_coding	0.109308	4.58155	6.0656	0.0258603	0.242404
OSBP2	ENSG00000184792.16	protein_coding	0.121605	4.45792	6.06582	0.0258579	0.242404
MDM4	ENSG00000198625.14	protein_coding	0.166352	4.6671	6.03893	0.0261404	0.242657
ACTB	ENSG00000075624.17	protein_coding	-0.102121	11.808	6.05109	0.0260122	0.242657
ENSG00000259366	ENSG00000259366.3	lncRNA	0.139375	2.76096	6.04376	0.0260894	0.242657
TM2D2	ENSG00000169490.17	protein_coding	-0.0794213	6.39165	6.03998	0.0261293	0.242657
DENND4C	ENSG00000137145.21	protein_coding	0.11146	5.7593	6.04782	0.0260466	0.242657
SH3GLB2	ENSG00000148341.18	protein_coding	0.0736341	5.78024	6.05696	0.0259506	0.242657
HACD1	ENSG00000165996.14	protein_coding	-0.122315	4.06213	6.04958	0.0260281	0.242657
CIDEB	ENSG00000136305.12	protein_coding	-0.219937	2.10796	6.04975	0.0260263	0.242657
NLK	ENSG00000087095.13	protein_coding	0.13837	4.94405	6.04543	0.0260717	0.242657
MAP3K14	ENSG00000006062.18	protein_coding	-0.142517	3.80227	6.03982	0.026131	0.242657
STK11	ENSG00000118046.17	protein_coding	-0.0700274	6.53912	6.04162	0.026112	0.242657
OPRL1	ENSG00000125510.18	protein_coding	-0.330303	0.333632	6.0472	0.0260532	0.242657
ENSG00000279365	ENSG00000279365.1	TEC	0.247912	1.4563	6.0404	0.0261249	0.242657
TAFAZZIN	ENSG00000102125.17	protein_coding	0.0926415	4.58468	6.046	0.0260658	0.242657
GSTM3	ENSG00000134202.12	protein_coding	0.175584	3.6436	6.03602	0.0261711	0.242775
ENSG00000248187	ENSG00000248187.1	lncRNA	0.501413	0.170184	6.03177	0.0262162	0.242956
MRPS28	ENSG00000147586.10	protein_coding	-0.139167	3.14493	6.03077	0.0262268	0.242956
ECSCR	ENSG00000249751.4	protein_coding	-0.131406	4.55105	6.02333	0.0263059	0.24352
FAM88E	ENSG00000237357.2	lncRNA	0.23725	0.473135	6.01492	0.0263957	0.243847
PKNOX2	ENSG00000165495.16	protein_coding	-0.497111	0.217874	6.01562	0.0263881	0.243847
ENSG00000275964	ENSG00000275964.2	lncRNA	-0.283226	1.03356	6.01568	0.0263875	0.243847
GOLGA8A	ENSG00000175265.19	protein_coding	0.223563	4.19331	6.00966	0.0264519	0.244198
RBM23	ENSG00000100461.18	protein_coding	-0.0658113	6.02094	6.00759	0.0264741	0.244235
RAB1B	ENSG00000174903.16	protein_coding	-0.0700117	7.99772	6.00123	0.0265425	0.244551
LINC00630	ENSG00000223546.9	lncRNA	0.232393	1.73138	6.00101	0.0265448	0.244551
MATN3	ENSG00000132031.13	protein_coding	-0.248097	1.74294	5.99375	0.0266231	0.244664
DCUN1D4	ENSG00000109184.15	protein_coding	0.102729	5.27952	5.9838	0.0267307	0.244664
ENSG00000272941	ENSG00000272941.1	lncRNA	0.192629	2.00426	5.98434	0.0267249	0.244664
HMBOX1	ENSG00000147421.18	protein_coding	0.13538	4.73485	5.98328	0.0267364	0.244664
SARAF	ENSG00000133872.14	protein_coding	0.0805634	7.75304	5.98277	0.0267419	0.244664
TXN	ENSG00000136810.13	protein_coding	0.132994	7.09633	5.99224	0.0266393	0.244664
PFKFB3	ENSG00000170525.21	protein_coding	0.141125	6.25512	5.98627	0.026704	0.244664
PELI3	ENSG00000174516.15	protein_coding	0.197805	2.15762	5.98992	0.0266644	0.244664
TMEM126B	ENSG00000171204.13	protein_coding	0.0899191	5.01484	5.98133	0.0267576	0.244664
EML1	ENSG00000066629.19	protein_coding	-0.0739005	5.97872	5.98191	0.0267512	0.244664
CPNE2	ENSG00000140848.17	protein_coding	-0.110015	6.88434	5.98191	0.0267512	0.244664
BAG3	ENSG00000151929.10	protein_coding	-0.0722518	6.25658	5.9763	0.0268122	0.244997
ENSG00000288398	ENSG00000288398.1	lncRNA	-0.190227	1.82495	5.97109	0.026869	0.245182
STK38L	ENSG00000211455.8	protein_coding	-0.147194	6.04173	5.97113	0.0268686	0.245182
LRG1	ENSG00000171236.10	protein_coding	-0.343345	0.33009	5.96888	0.0268931	0.245236
MTCO2P12	ENSG00000229344.1	unprocessed_pseudogene	0.342454	0.831003	5.94932	0.0271078	0.245434
LAMB3	ENSG00000196878.15	protein_coding	0.188645	3.59236	5.95952	0.0269955	0.245434
ACSL3	ENSG00000123983.15	protein_coding	0.0908242	6.35039	5.95404	0.0270558	0.245434
AGFG1	ENSG00000173744.18	protein_coding	0.100128	6.25832	5.96383	0.0269484	0.245434
STT3B	ENSG00000163527.10	protein_coding	0.084527	7.46044	5.9555	0.0270398	0.245434
TMCC1-DT	ENSG00000271270.8	lncRNA	0.152965	1.60452	5.94735	0.0271295	0.245434
KPNA5	ENSG00000196911.12	protein_coding	0.113349	3.50022	5.95129	0.0270861	0.245434
PLEKHO2	ENSG00000241839.10	protein_coding	-0.151254	5.44722	5.95809	0.0270113	0.245434
INTS14	ENSG00000138614.16	protein_coding	-0.0753427	5.45346	5.95347	0.0270621	0.245434
SMAD3	ENSG00000166949.17	protein_coding	0.144035	7.10853	5.95379	0.0270585	0.245434
FAM106A	ENSG00000273018.7	lncRNA	0.257874	1.7245	5.94691	0.0271344	0.245434
NXT2	ENSG00000101888.12	protein_coding	-0.193202	2.34022	5.95625	0.0270315	0.245434
CAP1	ENSG00000131236.18	protein_coding	-0.0908188	8.57531	5.93643	0.0272503	0.245655
ACTR1B	ENSG00000115073.8	protein_coding	-0.0755072	6.27241	5.93891	0.0272228	0.245655
SNRK	ENSG00000163788.14	protein_coding	0.096458	8.09602	5.93934	0.0272181	0.245655
SEL1L3	ENSG00000091490.11	protein_coding	0.0916101	7.89398	5.942	0.0271885	0.245655
COX7B	ENSG00000131174.7	protein_coding	0.136047	5.00917	5.9373	0.0272406	0.245655
HMGB1P5	ENSG00000132967.10	transcribed_processed_pseudogene	-0.130493	3.24916	5.92486	0.0273789	0.246296
SHROOM3	ENSG00000138771.16	protein_coding	-0.216157	3.1435	5.92361	0.0273929	0.246296
YAF2	ENSG00000015153.15	protein_coding	0.11361	3.68201	5.9256	0.0273707	0.246296
SUZ12	ENSG00000178691.11	protein_coding	0.0963943	5.48962	5.92344	0.0273948	0.246296
ENSG00000238142	ENSG00000238142.4	lncRNA	-0.227564	1.56636	5.92013	0.0274318	0.246383
PPP3CC	ENSG00000120910.15	protein_coding	0.0900561	4.06668	5.91929	0.0274412	0.246383
DMXL1	ENSG00000172869.15	protein_coding	0.123272	5.1975	5.91087	0.0275355	0.247007
UEVLD	ENSG00000151116.17	protein_coding	-0.0920293	4.43831	5.9098	0.0275474	0.247007
SMIM12	ENSG00000163866.9	protein_coding	-0.0943127	6.08967	5.89562	0.0277072	0.247089
LEPR	ENSG00000116678.20	protein_coding	-0.0994185	5.41408	5.89412	0.0277242	0.247089
PIGF	ENSG00000151665.13	protein_coding	0.0967974	3.64139	5.90605	0.0275896	0.247089
HMGN4	ENSG00000182952.5	protein_coding	-0.0828861	5.11536	5.9031	0.0276228	0.247089
CCN2	ENSG00000118523.6	protein_coding	-0.157653	11.5326	5.89262	0.0277412	0.247089
IL15RA	ENSG00000134470.21	protein_coding	-0.0998435	4.82193	5.889	0.0277823	0.247089
DENND10	ENSG00000119979.18	protein_coding	0.0976614	5.05769	5.90099	0.0276466	0.247089
CMAS	ENSG00000111726.13	protein_coding	0.0726837	5.41743	5.90287	0.0276255	0.247089
RAP2A	ENSG00000125249.7	protein_coding	0.0976421	5.89084	5.88779	0.0277959	0.247089
LINC02331	ENSG00000235269.2	lncRNA	-0.395582	-0.32115	5.88897	0.0277825	0.247089
SLC16A13	ENSG00000174327.7	protein_coding	0.145806	2.8938	5.89988	0.0276591	0.247089
SCARF2	ENSG00000244486.9	protein_coding	-0.151794	5.40532	5.89064	0.0277636	0.247089
PLXNB3	ENSG00000198753.12	protein_coding	0.116272	3.76286	5.89134	0.0277557	0.247089
ATP8B1	ENSG00000081923.15	protein_coding	-0.114926	7.35806	5.88385	0.0278407	0.24716
DGCR11	ENSG00000273311.1	lncRNA	-0.256848	1.19356	5.88418	0.0278369	0.24716
PHLDA1	ENSG00000139289.15	protein_coding	0.176771	6.73699	5.88072	0.0278763	0.247312
SCAI	ENSG00000173611.18	protein_coding	0.13897	3.25454	5.87736	0.0279146	0.247349
ENSG00000257511	ENSG00000257511.1	processed_pseudogene	0.372576	-0.443127	5.87712	0.0279173	0.247349
DRAXIN	ENSG00000162490.7	protein_coding	-0.325496	0.344786	5.8684	0.028017	0.247368
PIFO	ENSG00000173947.14	protein_coding	0.398052	-0.294298	5.85594	0.0281601	0.247368
EDIL3	ENSG00000164176.13	protein_coding	0.249224	3.06175	5.86848	0.0280161	0.247368
RPS6KA2-IT1	ENSG00000232082.1	lncRNA	0.32551	-0.202241	5.86255	0.0280841	0.247368
ACTR1A	ENSG00000138107.13	protein_coding	-0.0678054	7.68044	5.86262	0.0280832	0.247368
CRACR2B	ENSG00000177685.17	protein_coding	-0.229545	4.46431	5.85607	0.0281586	0.247368
EFEMP2	ENSG00000172638.13	protein_coding	-0.112141	6.36231	5.86305	0.0280783	0.247368
POLR3B	ENSG00000013503.10	protein_coding	-0.123015	4.04005	5.85617	0.0281574	0.247368
PPP1CC	ENSG00000186298.12	protein_coding	0.0718258	7.43755	5.87364	0.027957	0.247368
GAS6-AS1	ENSG00000233695.2	lncRNA	0.299189	0.444819	5.85283	0.0281959	0.247368
UACA	ENSG00000137831.15	protein_coding	-0.194202	7.48572	5.85351	0.0281881	0.247368
RETREG3	ENSG00000141699.11	protein_coding	-0.074283	5.13813	5.85483	0.0281728	0.247368
PRNP	ENSG00000171867.18	protein_coding	0.0956738	6.34194	5.87409	0.0279519	0.247368
CRNKL1	ENSG00000101343.15	protein_coding	-0.0826759	5.07395	5.86322	0.0280763	0.247368
IQSEC2	ENSG00000124313.19	protein_coding	0.12016	3.62676	5.86034	0.0281095	0.247368
FBLIM1	ENSG00000162458.13	protein_coding	-0.0795921	9.14532	5.84942	0.0282353	0.247459
DNMT3A	ENSG00000119772.19	protein_coding	-0.10199	5.99241	5.84126	0.0283298	0.247459
DCAF16	ENSG00000163257.11	protein_coding	0.0813955	5.00735	5.84808	0.0282507	0.247459
BLTP1	ENSG00000138688.17	protein_coding	0.158102	6.62162	5.84381	0.0283001	0.247459
H2BC5	ENSG00000158373.9	protein_coding	-0.326669	0.815968	5.84389	0.0282992	0.247459
MAPK6	ENSG00000069956.14	protein_coding	0.101487	5.61969	5.84079	0.0283352	0.247459
FASN	ENSG00000169710.9	protein_coding	-0.123105	7.79944	5.84531	0.0282828	0.247459
UNC50	ENSG00000115446.12	protein_coding	0.0781095	4.7264	5.83731	0.0283756	0.24765
WASF2	ENSG00000158195.11	protein_coding	-0.0858302	8.33389	5.83327	0.0284226	0.247756
AP1AR	ENSG00000138660.12	protein_coding	0.0961349	5.05294	5.83309	0.0284247	0.247756
DNAAF11	ENSG00000129295.10	protein_coding	-0.216579	1.21324	5.82972	0.028464	0.247938
COX7A2L	ENSG00000115944.15	protein_coding	0.090561	6.62228	5.82461	0.0285236	0.248135
SLC25A36	ENSG00000114120.14	protein_coding	0.148733	5.53977	5.82559	0.0285122	0.248135
NPIPA9	ENSG00000183889.12;ENSG00000233024.7	protein_coding	0.325901	-0.129276	5.82217	0.0285521	0.248222
MTERF4	ENSG00000122085.17	protein_coding	-0.0791796	4.62731	5.81021	0.0286925	0.248317
LAMB1	ENSG00000091136.15	protein_coding	0.104973	10.6851	5.81709	0.0286117	0.248317
ANAPC2	ENSG00000176248.9	protein_coding	-0.0726378	5.68547	5.8159	0.0286256	0.248317
MINK1	ENSG00000141503.17	protein_coding	0.0884085	7.38484	5.81753	0.0286066	0.248317
WASH5P	ENSG00000282458.1	transcribed_processed_pseudogene	0.359035	-0.280313	5.81352	0.0286536	0.248317
TRAPPC6A	ENSG00000007255.10	protein_coding	-0.213161	4.58431	5.81054	0.0286886	0.248317
GYS1	ENSG00000104812.15	protein_coding	-0.0821732	5.69281	5.81212	0.0286701	0.248317
GK	ENSG00000198814.14	protein_coding	0.156351	2.67058	5.79396	0.0288845	0.249818
PLXNA3	ENSG00000130827.6	protein_coding	0.131507	5.54988	5.78968	0.0289354	0.250096
EPS8L1	ENSG00000131037.15	protein_coding	-0.202004	1.90894	5.7841	0.0290018	0.250509
CLCC1	ENSG00000121940.17	protein_coding	0.0943832	5.14516	5.77624	0.0290956	0.250674
PPP1R12B	ENSG00000077157.23	protein_coding	0.139662	3.34754	5.77739	0.0290818	0.250674
SMAD1	ENSG00000170365.10	protein_coding	-0.0871815	6.37814	5.77837	0.0290701	0.250674
LRP1	ENSG00000123384.14	protein_coding	0.165971	5.33766	5.77826	0.0290715	0.250674
ENSG00000286619	ENSG00000286619.1	lncRNA	0.171917	2.61441	5.7699	0.0291716	0.250685
FEZ2	ENSG00000171055.15	protein_coding	0.0648103	6.67114	5.77143	0.0291533	0.250685
ATP13A3	ENSG00000133657.17	protein_coding	0.192868	6.64497	5.77057	0.0291635	0.250685
FBXO43	ENSG00000156509.14	protein_coding	0.418605	-0.107646	5.77135	0.0291542	0.250685
LCAT	ENSG00000213398.8	protein_coding	0.187696	2.08517	5.76095	0.0292791	0.251448
SRSF3	ENSG00000112081.17	protein_coding	-0.120405	8.06453	5.75904	0.0293022	0.251485
CRACDL	ENSG00000196872.12	protein_coding	-0.145645	4.16865	5.75115	0.0293975	0.252057
NOLC1	ENSG00000166197.17	protein_coding	-0.091558	6.7168	5.74888	0.0294251	0.252057
FEZ1	ENSG00000149557.14	protein_coding	0.0809798	5.97796	5.75042	0.0294064	0.252057
MAN2C1	ENSG00000140400.18	protein_coding	0.0732659	6.35872	5.74613	0.0294583	0.252181
NUDT19-DT	ENSG00000267475.3	lncRNA	-0.263002	0.339851	5.74425	0.0294811	0.252215
CASZ1	ENSG00000130940.15	protein_coding	-0.210242	2.38184	5.74072	0.0295241	0.252269
MEDAG	ENSG00000102802.10	protein_coding	-0.228273	4.23424	5.74064	0.0295251	0.252269
IRAK1	ENSG00000184216.15	protein_coding	0.0773732	7.59154	5.73805	0.0295565	0.252377
MICALL2	ENSG00000164877.19	protein_coding	0.0910015	4.84278	5.73466	0.0295979	0.252443
SIRPA	ENSG00000198053.12	protein_coding	-0.0873553	6.85195	5.73434	0.0296018	0.252443
PPP1R21	ENSG00000162869.16	protein_coding	-0.0952832	4.56307	5.73104	0.0296421	0.252466
PRSS21	ENSG00000007038.11	protein_coding	-0.337392	0.396285	5.7322	0.029628	0.252466
STARD8	ENSG00000130052.14	protein_coding	-0.136425	5.32129	5.72858	0.0296722	0.252562
LGR4	ENSG00000205213.14	protein_coding	0.121084	3.95957	5.72633	0.0296998	0.252636
NOD1	ENSG00000106100.11	protein_coding	-0.122695	5.43291	5.72463	0.0297206	0.252653
ENSG00000289106	ENSG00000289106.2	lncRNA	0.254439	1.1565	5.71418	0.029849	0.253264
RRP9	ENSG00000114767.7	protein_coding	-0.0880239	4.48996	5.71423	0.0298484	0.253264
MAPK11	ENSG00000185386.15	protein_coding	-0.105774	5.06199	5.71428	0.0298478	0.253264
STK16	ENSG00000115661.14	protein_coding	-0.104547	4.48582	5.7125	0.0298697	0.253268
YJU2	ENSG00000105248.16	protein_coding	-0.117525	4.52236	5.71107	0.0298873	0.253268
PEX1	ENSG00000127980.16	protein_coding	0.118276	3.92485	5.70374	0.0299779	0.253719
ZNF772	ENSG00000197128.13	protein_coding	-0.191497	2.62378	5.70371	0.0299783	0.253719
FBXO44	ENSG00000132879.14	protein_coding	0.139564	3.79904	5.69792	0.0300502	0.254167
PDE4D	ENSG00000113448.20	protein_coding	0.165982	3.96906	5.69351	0.0301049	0.25431
LZTS2	ENSG00000107816.17	protein_coding	0.0876618	6.65195	5.6949	0.0300877	0.25431
ZNF808	ENSG00000198482.14	protein_coding	0.137221	2.58189	5.68709	0.0301849	0.254825
EFTUD2	ENSG00000108883.13	protein_coding	-0.0825325	7.35108	5.68483	0.0302132	0.254903
PACSIN3	ENSG00000165912.16	protein_coding	0.129658	4.29023	5.68062	0.0302658	0.25505
LYRM1	ENSG00000102897.10	protein_coding	-0.134872	4.76339	5.68039	0.0302686	0.25505
SMURF2	ENSG00000108854.16	protein_coding	0.102689	6.89504	5.67873	0.0302895	0.255066
IKBKE	ENSG00000263528.8	protein_coding	-0.10872	4.00082	5.67391	0.0303499	0.255255
ZBTB42	ENSG00000179627.10	protein_coding	-0.191982	3.09181	5.67442	0.0303435	0.255255
ENSG00000267248	ENSG00000267248.5	lncRNA	0.224187	1.41091	5.67231	0.03037	0.255264
DDX27	ENSG00000124228.15	protein_coding	-0.074462	5.23671	5.66687	0.0304385	0.255679
NPEPPS	ENSG00000141279.18	protein_coding	0.0675971	6.90032	5.65351	0.0306074	0.256777
NAPG	ENSG00000134265.13	protein_coding	0.104374	4.68971	5.65368	0.0306052	0.256777
BCAR1	ENSG00000050820.17	protein_coding	-0.0959753	8.45931	5.6509	0.0306406	0.256895
TMEM120A	ENSG00000189077.11	protein_coding	-0.140429	5.43749	5.64488	0.0307171	0.257236
CHRAC1	ENSG00000104472.10	protein_coding	-0.0763148	4.88936	5.64468	0.0307196	0.257236
SRGAP2C	ENSG00000171943.12	protein_coding	0.087036	4.41953	5.62845	0.0309271	0.257721
CD34	ENSG00000174059.17	protein_coding	-0.170728	8.21827	5.62907	0.0309191	0.257721
ANKZF1	ENSG00000163516.14	protein_coding	0.119592	4.51221	5.63418	0.0308536	0.257721
TJP2	ENSG00000119139.21	protein_coding	0.144528	3.79438	5.62664	0.0309504	0.257721
AGTPBP1	ENSG00000135049.16	protein_coding	0.0803098	4.58487	5.627	0.0309457	0.257721
CAMK2G	ENSG00000148660.22	protein_coding	0.0700439	5.50959	5.63061	0.0308994	0.257721
VAMP1	ENSG00000139190.17	protein_coding	0.162198	3.00622	5.63656	0.0308232	0.257721
ZFP36L1	ENSG00000185650.10	protein_coding	0.0974785	7.46923	5.62842	0.0309275	0.257721
HSD11B1L	ENSG00000167733.14	protein_coding	0.205548	2.20475	5.6341	0.0308547	0.257721
RAB26	ENSG00000167964.13	protein_coding	0.3708	0.140742	5.62199	0.0310101	0.257899
XAF1	ENSG00000132530.17	protein_coding	-0.151168	4.02006	5.62332	0.030993	0.257899
CD44	ENSG00000026508.21	protein_coding	0.123182	6.71268	5.6142	0.0311107	0.258096
TMTC2	ENSG00000179104.9	protein_coding	-0.156906	3.36843	5.61514	0.0310984	0.258096
SCPEP1	ENSG00000121064.13	protein_coding	0.105094	6.06892	5.61854	0.0310546	0.258096
APCDD1L	ENSG00000198768.11	protein_coding	0.177074	4.60389	5.61615	0.0310854	0.258096
RABGAP1	ENSG00000011454.18	protein_coding	0.0820383	6.13365	5.61192	0.0311401	0.25818
GJA4	ENSG00000187513.9	protein_coding	-0.27738	7.37503	5.60648	0.0312107	0.258188
NR5A2	ENSG00000116833.14	protein_coding	-0.158786	5.0341	5.60614	0.0312151	0.258188
HGH1	ENSG00000235173.7	protein_coding	-0.0969869	4.63424	5.60813	0.0311892	0.258188
ZBTB39	ENSG00000166860.3	protein_coding	0.0974566	4.3185	5.60591	0.031218	0.258188
MORN4	ENSG00000171160.18	protein_coding	0.226189	2.59081	5.6033	0.0312519	0.258309
XXYLT1	ENSG00000173950.16	protein_coding	-0.0725134	6.05602	5.60011	0.0312933	0.25847
PHF3	ENSG00000118482.12	protein_coding	0.0943514	6.31398	5.59885	0.0313098	0.25847
FKBP9	ENSG00000122642.11	protein_coding	-0.0989382	7.55505	5.59198	0.0313994	0.258866
TPP1	ENSG00000166340.18	protein_coding	0.111981	7.5563	5.58788	0.0314529	0.258866
HERPUD1	ENSG00000051108.15	protein_coding	-0.11182	6.06954	5.58949	0.0314319	0.258866
DPY19L3	ENSG00000178904.19	protein_coding	0.106775	5.37683	5.58838	0.0314465	0.258866
TEF	ENSG00000167074.15	protein_coding	0.134095	3.8147	5.58778	0.0314543	0.258866
MEF2C	ENSG00000081189.17	protein_coding	0.137767	5.39139	5.58082	0.0315454	0.25943
ELN	ENSG00000049540.19	protein_coding	-0.518502	3.93379	5.57904	0.0315689	0.25943
MKS1	ENSG00000011143.19	protein_coding	-0.116633	3.47195	5.57813	0.0315808	0.25943
ANAPC4	ENSG00000053900.11	protein_coding	0.104893	4.32583	5.57622	0.031606	0.259478
HSF4	ENSG00000102878.18	protein_coding	0.312947	0.0869864	5.57223	0.0316586	0.259751
ABI2	ENSG00000138443.17	protein_coding	0.071285	6.29809	5.56883	0.0317035	0.259961
USO1	ENSG00000138768.15	protein_coding	0.0689692	7.01245	5.56048	0.0318139	0.260707
TRIM33	ENSG00000197323.12	protein_coding	0.0967035	5.60213	5.55807	0.031846	0.260811
PTAR1	ENSG00000188647.13	protein_coding	0.163726	5.52556	5.55472	0.0318905	0.260857
MYL4	ENSG00000198336.9	protein_coding	-0.309335	0.207264	5.55617	0.0318711	0.260857
CYTH1	ENSG00000108669.17	protein_coding	-0.0778916	6.24513	5.55142	0.0319344	0.261057
PCDH10	ENSG00000138650.9	protein_coding	-0.173005	8.08279	5.54852	0.0319731	0.261214
PERP	ENSG00000112378.12	protein_coding	0.073619	6.35608	5.54679	0.031996	0.261242
EFR3A	ENSG00000132294.15	protein_coding	0.115099	5.83038	5.54497	0.0320204	0.261282
KRBOX4	ENSG00000147121.16	protein_coding	-0.118216	4.00325	5.54109	0.0320723	0.261547
COLGALT1	ENSG00000130309.12	protein_coding	-0.0874518	7.75978	5.5373	0.032123	0.261802
PRRX1	ENSG00000116132.12	protein_coding	-0.315033	2.50322	5.53194	0.032195	0.261912
SIK2	ENSG00000170145.5	protein_coding	0.117309	5.57769	5.53385	0.0321693	0.261912
RAB8A	ENSG00000167461.12	protein_coding	-0.0878841	6.02374	5.53311	0.0321793	0.261912
FAM161A	ENSG00000170264.13	protein_coding	0.170609	2.18202	5.52641	0.0322696	0.26226
CBLL1-AS1	ENSG00000241764.5	lncRNA	-0.200862	0.720312	5.52586	0.0322769	0.26226
PPIC	ENSG00000168938.6	protein_coding	-0.0849529	6.03261	5.52294	0.0323164	0.262422
ENSG00000272667	ENSG00000272667.1	lncRNA	-0.193815	2.32307	5.51928	0.0323658	0.26256
KCNMB4	ENSG00000135643.5	protein_coding	0.178512	2.9738	5.51878	0.0323726	0.26256
KATNAL1	ENSG00000102781.14	protein_coding	0.0930448	4.6709	5.51413	0.0324356	0.262912
ENSG00000213963	ENSG00000213963.7	lncRNA	0.173865	2.3121	5.50896	0.0325058	0.263322
FNIP1	ENSG00000217128.13	protein_coding	0.145953	4.54961	5.5014	0.0326087	0.263996
PDK1-AS1	ENSG00000225205.5	lncRNA	-0.284474	1.03077	5.49387	0.0327116	0.264034
ASH2L	ENSG00000129691.16	protein_coding	-0.0769549	6.27421	5.49509	0.0326949	0.264034
MAP1A	ENSG00000166963.13	protein_coding	0.276972	1.79868	5.49584	0.0326847	0.264034
SH2B1	ENSG00000178188.16	protein_coding	0.0625281	5.78582	5.4971	0.0326674	0.264034
RASD1	ENSG00000108551.5	protein_coding	0.399121	3.02242	5.49443	0.0327039	0.264034
ZSWIM7	ENSG00000214941.8	protein_coding	-0.106173	3.85705	5.4905	0.0327579	0.264042
BRWD1	ENSG00000185658.14	protein_coding	0.119831	5.67055	5.48839	0.0327868	0.264042
SLC25A1	ENSG00000100075.10	protein_coding	-0.101351	6.20933	5.49153	0.0327438	0.264042
DDX3Y	ENSG00000067048.17	protein_coding	0.129892	5.93829	6.21532	0.0327913	0.264042
MRPS12	ENSG00000128626.12	protein_coding	-0.11376	4.92067	5.48606	0.0328188	0.264105
DENND1A	ENSG00000119522.18	protein_coding	-0.0910445	4.57828	5.48229	0.0328707	0.264364
AASS	ENSG00000008311.16	protein_coding	0.119019	5.9112	5.47883	0.0329184	0.264589
PTPN5	ENSG00000110786.18	protein_coding	-0.53502	-0.0399413	7.23705	0.032989	0.264998
PKNOX1	ENSG00000160199.15	protein_coding	-0.115886	3.91502	5.47015	0.0330384	0.265236
KATNA1	ENSG00000186625.14	protein_coding	0.0936014	4.21613	5.46837	0.0330631	0.265275
ENSG00000290791	ENSG00000290791.1	lncRNA	-0.238705	0.791094	5.46633	0.0330914	0.265344
TRAPPC12	ENSG00000171853.16	protein_coding	-0.105085	4.77992	5.45456	0.0332552	0.265355
SLC22A4	ENSG00000197208.6	protein_coding	-0.11264	2.98327	5.45429	0.0332589	0.265355
HRH2	ENSG00000113749.8	protein_coding	0.294137	1.48004	5.45928	0.0331894	0.265355
PCAT1	ENSG00000253438.5	lncRNA	-0.266347	-0.218574	5.45345	0.0332707	0.265355
CELF1	ENSG00000149187.19	protein_coding	0.0688308	6.58911	5.46338	0.0331324	0.265355
ACOT1	ENSG00000184227.8	protein_coding	-0.229301	1.68758	5.46333	0.033133	0.265355
FN3KRP	ENSG00000141560.15	protein_coding	-0.0867948	5.21956	5.45542	0.0332432	0.265355
PIAS2	ENSG00000078043.16	protein_coding	0.0978728	4.4844	5.45365	0.0332679	0.265355
CTSA	ENSG00000064601.21	protein_coding	0.0820398	7.59105	5.45639	0.0332297	0.265355
APOLD1	ENSG00000178878.13	protein_coding	0.259553	1.96254	5.44915	0.0333308	0.265676
RNF115	ENSG00000265491.5	protein_coding	0.0731941	5.53047	5.44418	0.0334005	0.265916
PSMD9	ENSG00000110801.14	protein_coding	-0.101763	3.49404	5.44483	0.0333913	0.265916
ITGB3	ENSG00000259207.10	protein_coding	-0.100762	7.09985	5.43711	0.0334998	0.266549
ANXA1	ENSG00000135046.14	protein_coding	-0.119185	8.86553	5.43453	0.0335361	0.26668
SOD2	ENSG00000291237.1	protein_coding	-0.16402	7.23099	5.42866	0.033619	0.267181
GARS1-DT	ENSG00000196295.13	lncRNA	0.111473	4.08967	5.42291	0.0337004	0.267511
LINC02669	ENSG00000233321.4	lncRNA	-0.262425	2.69	5.42371	0.033689	0.267511
TXNDC5	ENSG00000239264.9	protein_coding	-0.226553	7.53019	5.41967	0.0337464	0.267718
SLC12A2-DT	ENSG00000245937.10	lncRNA	-0.0920977	3.82924	5.41808	0.033769	0.267739
LAMA5	ENSG00000130702.15	protein_coding	0.15034	8.51396	5.4164	0.0337929	0.26777
EDEM1	ENSG00000134109.11	protein_coding	0.111206	6.25156	5.40999	0.0338841	0.268334
ZCCHC2	ENSG00000141664.10	protein_coding	0.124245	5.16371	5.40582	0.0339438	0.268648
PAXIP1-DT	ENSG00000273344.2	lncRNA	0.162524	1.83635	5.40333	0.0339793	0.268771
IER3	ENSG00000137331.12	protein_coding	-0.366267	2.56888	5.39895	0.0340421	0.269109
CUTALP	ENSG00000226752.10	transcribed_unitary_pseudogene	-0.10625	3.98572	5.39678	0.0340732	0.269196
CRNDE	ENSG00000245694.12	lncRNA	0.140975	3.19537	5.38646	0.0342218	0.270211
USP34-DT	ENSG00000270820.8	lncRNA	-0.196735	0.577902	5.37603	0.0343726	0.270557
SH3BP5	ENSG00000131370.16	protein_coding	0.106143	7.58771	5.36281	0.0345651	0.270557
WDR1	ENSG00000071127.18	protein_coding	-0.0823926	9.72027	5.36967	0.0344651	0.270557
ATG12	ENSG00000145782.13	protein_coding	0.0680402	5.60793	5.36602	0.0345182	0.270557
FKBP5	ENSG00000096060.15	protein_coding	-0.071273	7.46918	5.37535	0.0343826	0.270557
H2AZ2	ENSG00000105968.19	protein_coding	-0.0799125	7.11679	5.36674	0.0345077	0.270557
TP53INP1	ENSG00000164938.14	protein_coding	0.091605	6.43094	5.37115	0.0344435	0.270557
CAPN1	ENSG00000014216.16	protein_coding	-0.0578814	7.76616	5.36261	0.034568	0.270557
CHKA	ENSG00000110721.12	protein_coding	0.109572	4.07675	5.37394	0.0344029	0.270557
CCDC122	ENSG00000151773.13	protein_coding	-0.210784	1.54094	5.36423	0.0345443	0.270557
COPS2	ENSG00000166200.15	protein_coding	0.0667649	6.46064	5.37317	0.0344142	0.270557
BOLA2-SMG1P6	ENSG00000261740.7	protein_coding	-0.206316	1.42197	5.36498	0.0345334	0.270557
ZNF470	ENSG00000197016.12	protein_coding	-0.108673	3.14132	5.37942	0.0343236	0.270557
ENSG00000289404	ENSG00000289404.2	lncRNA	-0.258775	1.93259	5.37194	0.034432	0.270557
BEX4	ENSG00000102409.10	protein_coding	-0.107598	5.51223	5.369	0.0344748	0.270557
ACAP3	ENSG00000131584.19	protein_coding	0.100079	4.59605	5.35423	0.0346906	0.271215
ZNF791	ENSG00000173875.14	protein_coding	0.100816	4.49	5.3541	0.0346924	0.271215
ATRIP	ENSG00000164053.22	protein_coding	-0.118724	3.45884	5.35176	0.0347267	0.271267
ENSG00000255031	ENSG00000255031.5	lncRNA	0.241231	0.6572	5.35089	0.0347395	0.271267
TMX4	ENSG00000125827.9	protein_coding	-0.0745864	5.5025	5.3489	0.0347688	0.271338
FERMT1	ENSG00000101311.17	protein_coding	-0.337133	1.67084	5.34261	0.0348614	0.271903
WDR45	ENSG00000196998.19	protein_coding	-0.136541	3.73717	5.34113	0.0348831	0.271914
MFSD8	ENSG00000164073.11	protein_coding	0.108172	3.47484	5.33926	0.0349108	0.271972
PCDHB14	ENSG00000120327.7	protein_coding	-0.23632	1.74086	5.33347	0.0349963	0.272107
PBLD	ENSG00000108187.16	protein_coding	-0.190939	2.11306	5.33261	0.0350092	0.272107
MLH3	ENSG00000119684.16	protein_coding	-0.0981654	3.82836	5.33372	0.0349927	0.272107
MTCL1	ENSG00000168502.18	protein_coding	0.168482	5.86312	5.33514	0.0349716	0.272107
LINC02732	ENSG00000254416.6	lncRNA	-0.244616	0.704494	5.33033	0.0350429	0.272211
SLFN12	ENSG00000172123.13	protein_coding	-0.0800801	4.64726	5.3273	0.0350879	0.272403
ULBP2	ENSG00000131015.5	protein_coding	-0.13224	2.47598	5.32572	0.0351115	0.272428
UQCC3	ENSG00000204922.5	protein_coding	-0.144274	3.96995	5.32185	0.035169	0.272556
HIC1	ENSG00000177374.13	protein_coding	-0.127045	5.63381	5.32221	0.0351637	0.272556
VPS25	ENSG00000131475.7	protein_coding	-0.111375	5.20082	5.31916	0.0352091	0.272556
ARSL	ENSG00000157399.17	protein_coding	-0.214214	1.71185	5.31919	0.0352085	0.272556
HEY2	ENSG00000135547.9	protein_coding	-0.152046	3.95749	5.31624	0.0352526	0.272735
ZNF317	ENSG00000130803.15	protein_coding	0.0687459	5.07025	5.30898	0.0353613	0.273419
ENSG00000291132	ENSG00000291132.1	lncRNA	0.140634	2.86763	5.30545	0.0354142	0.273513
RHBDL2	ENSG00000158315.11	protein_coding	-0.426575	-0.538628	5.306	0.0354059	0.273513
TMEFF1	ENSG00000241697.5	protein_coding	0.353762	0.604511	5.30101	0.035481	0.27366
NALCN	ENSG00000102452.18	protein_coding	-0.142688	3.49665	5.30055	0.0354879	0.27366
CLEC10A	ENSG00000132514.14	protein_coding	0.395384	1.64818	5.30011	0.0354945	0.27366
WRNIP1	ENSG00000124535.16	protein_coding	-0.0684393	6.41422	5.29399	0.0355868	0.274214
ABCA4	ENSG00000198691.14	protein_coding	-0.299402	1.60313	5.29121	0.0356288	0.27438
GALE	ENSG00000117308.15	protein_coding	0.106609	5.36647	5.2867	0.035697	0.27439
SLC41A1	ENSG00000133065.11	protein_coding	0.0765551	5.42765	5.28429	0.0357335	0.27439
RAB4A-AS1	ENSG00000177788.7	lncRNA	-0.25153	1.07831	5.28208	0.0357672	0.27439
PREPL	ENSG00000138078.16	protein_coding	0.0738451	5.65443	5.25695	0.0361511	0.27439
CTDSP1	ENSG00000144579.8	protein_coding	-0.0962902	7.03998	5.27353	0.0358972	0.27439
NKTR	ENSG00000114857.19	protein_coding	0.164397	6.55531	5.26949	0.035959	0.27439
CXCL8	ENSG00000169429.12	protein_coding	0.489631	5.13162	5.25787	0.036137	0.27439
PDGFRB	ENSG00000113721.14	protein_coding	-0.383826	1.34599	5.26155	0.0360804	0.27439
THAP1	ENSG00000131931.8	protein_coding	-0.117122	3.37681	5.25627	0.0361615	0.27439
RBM12B	ENSG00000183808.12	protein_coding	0.135139	4.60188	5.26987	0.0359531	0.27439
DEPP1	ENSG00000165507.9	protein_coding	-0.259907	8.23493	5.28925	0.0356584	0.27439
ENSG00000280355	ENSG00000280355.1	TEC	0.297904	0.985119	5.25661	0.0361563	0.27439
EEF1AKMT2	ENSG00000203791.15	protein_coding	0.158118	2.00418	5.27687	0.0358464	0.27439
R3HDM2	ENSG00000179912.21	protein_coding	0.109179	4.11161	5.27159	0.0359268	0.27439
TBC1D15	ENSG00000121749.16	protein_coding	-0.0750219	6.0397	5.25675	0.0361542	0.27439
NBEA	ENSG00000172915.20	protein_coding	0.141581	3.8473	5.2839	0.0357394	0.27439
SELENOS	ENSG00000131871.15	protein_coding	-0.0759717	5.43302	5.27153	0.0359278	0.27439
PIGQ	ENSG00000007541.17	protein_coding	-0.0869496	4.99525	5.27507	0.0358738	0.27439
USP31	ENSG00000103404.15	protein_coding	0.109112	4.91531	5.26607	0.0360112	0.27439
ZNF286A	ENSG00000187607.16	protein_coding	0.153144	3.32095	5.2765	0.0358519	0.27439
SNF8	ENSG00000159210.10	protein_coding	-0.0930315	6.04915	5.2711	0.0359343	0.27439
EIF4A3	ENSG00000141543.12	protein_coding	-0.0792116	6.44817	5.26295	0.036059	0.27439
GMFG	ENSG00000130755.13	protein_coding	-0.15333	4.63634	5.2601	0.0361027	0.27439
RASIP1	ENSG00000105538.10	protein_coding	-0.0668883	7.31109	5.25703	0.0361499	0.27439
ENSG00000279253	ENSG00000279253.1	TEC	0.240583	0.859929	5.27838	0.0358233	0.27439
MID2	ENSG00000080561.14	protein_coding	-0.0760337	6.06038	5.26386	0.0360451	0.27439
NRIP1	ENSG00000180530.11	protein_coding	0.185993	4.85083	5.25455	0.036188	0.274436
PTGFR	ENSG00000122420.10	protein_coding	-0.348958	0.464529	5.25228	0.0362231	0.27451
C1orf115	ENSG00000162817.7	protein_coding	-0.10348	6.80382	5.25127	0.0362386	0.27451
APBA3	ENSG00000011132.12	protein_coding	-0.0934345	4.24242	5.24905	0.0362729	0.274614
MIS18A	ENSG00000159055.4	protein_coding	-0.121581	3.64563	5.24743	0.0362979	0.274649
ZNF264	ENSG00000083844.10	protein_coding	0.103013	4.32411	5.24588	0.0363218	0.274675
ENSG00000230309	ENSG00000230309.1	lncRNA	0.272217	0.331788	5.24212	0.03638	0.274917
NEK3	ENSG00000136098.17	protein_coding	-0.105656	3.89394	5.24116	0.0363949	0.274917
PDP2	ENSG00000172840.7	protein_coding	0.125283	3.83259	5.23918	0.0364255	0.274994
TLR4	ENSG00000136869.16	protein_coding	0.0663386	6.78622	5.23757	0.0364506	0.275029
ACBD7	ENSG00000176244.7	protein_coding	0.257233	1.18861	5.23602	0.0364747	0.275056
DNTTIP2	ENSG00000067334.14	protein_coding	-0.0711363	5.81892	5.23373	0.0365102	0.275081
HIRA	ENSG00000100084.14	protein_coding	-0.105502	3.20145	5.23317	0.036519	0.275081
ZFAND1	ENSG00000104231.11	protein_coding	0.0966244	5.01365	5.2313	0.0365481	0.275146
ENSG00000233461	ENSG00000233461.6	lncRNA	0.19949	0.518072	5.22655	0.0366221	0.275548
PRMT7	ENSG00000132600.18	protein_coding	-0.0827335	4.53442	5.22379	0.0366653	0.275564
C17orf58	ENSG00000186665.10	protein_coding	-0.122205	4.27138	5.22441	0.0366555	0.275564
C8orf33	ENSG00000182307.14	protein_coding	-0.085768	5.20288	5.2223	0.0366885	0.275585
TCAIM	ENSG00000179152.20	protein_coding	0.0804755	4.3001	5.22072	0.0367133	0.275617
ANKRD37	ENSG00000186352.9	protein_coding	0.234584	1.1422	5.20743	0.036922	0.276644
PANX1	ENSG00000110218.9	protein_coding	-0.096807	4.17939	5.20971	0.036886	0.276644
ENO2	ENSG00000111674.9	protein_coding	0.141558	4.09311	5.20934	0.0368919	0.276644
KRBA2	ENSG00000184619.8	protein_coding	-0.128766	3.18963	5.20675	0.0369326	0.276644
R3HCC1	ENSG00000104679.12	protein_coding	-0.0977224	5.21478	5.20075	0.0370273	0.277199
ZNF319	ENSG00000166188.3	protein_coding	-0.0971973	4.05179	5.19805	0.0370701	0.277365
B4GALT6	ENSG00000118276.12	protein_coding	0.174223	4.02436	5.19327	0.0371458	0.277776
MTMR1	ENSG00000063601.17	protein_coding	0.0794112	4.72491	5.19094	0.0371829	0.277899
PALS2	ENSG00000105926.16	protein_coding	0.0964175	4.6441	5.18137	0.0373352	0.278152
MRPL15	ENSG00000137547.9	protein_coding	-0.0910427	6.22712	5.1826	0.0373157	0.278152
LINC00840	ENSG00000226808.3	lncRNA	-0.262682	0.215529	5.1825	0.0373172	0.278152
PIP4P1	ENSG00000165782.11	protein_coding	0.0847959	4.90153	5.18433	0.037288	0.278152
KCTD5	ENSG00000167977.9	protein_coding	-0.0660455	5.12846	5.18416	0.0372908	0.278152
KDM6B	ENSG00000132510.11	protein_coding	0.102565	5.10622	5.18101	0.0373411	0.278152
CCIN	ENSG00000185972.6	protein_coding	-0.283887	0.395569	5.1796	0.0373636	0.278165
MAP1S	ENSG00000130479.11	protein_coding	-0.0694429	6.14824	5.17676	0.0374089	0.278348
LIN7C	ENSG00000148943.12	protein_coding	0.0968384	4.44685	5.16903	0.0375328	0.278699
MIR100HG	ENSG00000255248.11	lncRNA	0.0751149	5.69353	5.16735	0.0375599	0.278699
RPL13P5	ENSG00000240370.6	transcribed_processed_pseudogene	0.19546	0.788702	5.17139	0.037495	0.278699
FSIP1	ENSG00000150667.8	protein_coding	-0.452443	-0.090684	5.16735	0.0375599	0.278699
OGFOD1	ENSG00000087263.17	protein_coding	-0.0899007	5.53399	5.1681	0.0375477	0.278699
ENSA	ENSG00000143420.19	protein_coding	-0.0840764	7.22256	5.16447	0.0376062	0.278734
C15orf61	ENSG00000189227.6	protein_coding	0.112462	2.36164	5.16489	0.0375995	0.278734
UMPS	ENSG00000114491.14	protein_coding	-0.078198	5.08007	5.16217	0.0376431	0.278799
ZNF354B	ENSG00000178338.11	protein_coding	0.132843	3.36486	5.16135	0.0376565	0.278799
LAMA3	ENSG00000053747.17	protein_coding	0.124532	3.89868	5.15916	0.0376917	0.278906
F2RL3	ENSG00000127533.4	protein_coding	0.432455	0.965101	5.15495	0.0377597	0.279255
QRICH2	ENSG00000129646.16	protein_coding	0.186618	2.20737	5.14967	0.0378453	0.279734
UBE2Q2P1	ENSG00000189136.10;ENSG00000291027.1	transcribed_unprocessed_pseudogene;lncRNA	0.181038	1.34982	5.14272	0.0379581	0.280414
ZNF655	ENSG00000197343.11	protein_coding	-0.104775	3.78848	5.1287	0.0381871	0.281866
PAPSS2	ENSG00000198682.13	protein_coding	-0.0756398	7.72926	5.12811	0.0381967	0.281866
ABCF3	ENSG00000161204.12	protein_coding	-0.0641564	5.76073	5.12401	0.038264	0.282053
PRKCA	ENSG00000154229.12	protein_coding	0.146778	5.75713	5.12404	0.0382635	0.282053
RBM33	ENSG00000184863.11	protein_coding	0.102179	5.97827	5.12159	0.0383037	0.282191
PIDD1	ENSG00000177595.19	protein_coding	0.0738376	4.801	5.11984	0.0383325	0.282247
WASL-DT	ENSG00000272686.1	lncRNA	-0.190826	1.64256	5.11471	0.038417	0.282715
COG6	ENSG00000133103.17	protein_coding	0.0800033	4.64343	5.11338	0.0384391	0.282722
TSN	ENSG00000211460.12	protein_coding	-0.0588475	6.47264	5.10543	0.0385706	0.282872
TMEM44-AS1	ENSG00000231770.8	lncRNA	-0.313822	0.142984	5.10585	0.0385636	0.282872
ENTREP1	ENSG00000135063.20	protein_coding	-0.202926	3.74399	5.10842	0.0385211	0.282872
NCS1	ENSG00000107130.10	protein_coding	0.1086	5.68157	5.10657	0.0385517	0.282872
LINC00863	ENSG00000224914.4	lncRNA	-0.131723	3.02751	5.09943	0.0386702	0.282872
BECN1	ENSG00000126581.13	protein_coding	-0.0582633	6.3823	5.09974	0.038665	0.282872
NEDD4L	ENSG00000049759.20	protein_coding	0.109079	5.05071	5.10769	0.0385332	0.282872
YJEFN3	ENSG00000250067.12	protein_coding	0.384751	-0.384957	5.1042	0.0385909	0.282872
PAXBP1	ENSG00000159086.15	protein_coding	0.11723	4.83188	5.10225	0.0386234	0.282872
REPS2	ENSG00000169891.18	protein_coding	0.149755	3.076	5.10119	0.038641	0.282872
LINC01963	ENSG00000260804.3	lncRNA	-0.164178	2.95873	5.09306	0.0387762	0.282876
CPNE5	ENSG00000124772.12	protein_coding	0.0965556	4.51279	5.0931	0.0387756	0.282876
NOS3	ENSG00000164867.11	protein_coding	-0.0852175	7.66791	5.09377	0.0387644	0.282876
SUOX	ENSG00000139531.13	protein_coding	-0.081668	4.86469	5.09642	0.0387202	0.282876
MID1	ENSG00000101871.17	protein_coding	0.144211	5.07037	5.0956	0.0387339	0.282876
PPP1CB	ENSG00000213639.11	protein_coding	0.070337	7.05236	5.091	0.0388107	0.282974
CARM1	ENSG00000142453.12	protein_coding	0.0600614	6.52341	5.08753	0.0388687	0.283243
HERC2	ENSG00000128731.18	protein_coding	-0.116738	6.64424	5.08583	0.038897	0.283296
STK10	ENSG00000072786.13	protein_coding	0.104743	6.57198	5.082	0.0389613	0.28361
DDX56	ENSG00000136271.11	protein_coding	-0.0861058	5.8092	5.08043	0.0389875	0.283647
ZNF493	ENSG00000196268.12	protein_coding	0.217573	1.88912	5.07703	0.0390446	0.283909
OSBPL1A	ENSG00000141447.19	protein_coding	0.118915	4.40152	5.0757	0.0390671	0.283918
CAVIN2	ENSG00000168497.5	protein_coding	-0.142004	8.93084	5.07139	0.0391396	0.284292
HPDL	ENSG00000186603.7	protein_coding	-0.276503	1.46535	5.06501	0.0392473	0.284612
PILRB	ENSG00000121716.21	protein_coding	0.222382	1.79779	5.06566	0.0392364	0.284612
CTCF	ENSG00000102974.16	protein_coding	-0.0637751	5.92989	5.06576	0.0392347	0.284612
CLCN2	ENSG00000114859.16	protein_coding	0.173423	1.9666	5.05692	0.0393845	0.285452
TARBP1	ENSG00000059588.10	protein_coding	0.0978974	4.64523	5.05486	0.0394195	0.285537
ENSG00000279453	ENSG00000279453.1	TEC	0.215174	1.15218	5.05373	0.0394387	0.285537
LINC00662	ENSG00000261824.8	lncRNA	0.120533	3.02708	5.0503	0.039497	0.285805
DST	ENSG00000151914.22	protein_coding	0.153623	8.75119	5.04483	0.0395904	0.286172
WTAP	ENSG00000146457.16	protein_coding	-0.0679047	6.14705	5.04539	0.0395808	0.286172
RIMOC1	ENSG00000205765.10	protein_coding	0.0892997	4.83363	5.03982	0.0396761	0.286638
OSTF1	ENSG00000134996.12	protein_coding	0.0564426	6.41165	5.03643	0.0397343	0.286903
FES	ENSG00000182511.12	protein_coding	-0.08385	5.22448	5.0277	0.0398843	0.287832
ALS2	ENSG00000003393.16	protein_coding	0.0684638	5.94001	5.02105	0.0399991	0.28839
CAMK4	ENSG00000152495.11	protein_coding	-0.362116	0.158598	5.02073	0.0400047	0.28839
DCP1A	ENSG00000272886.6	protein_coding	0.0718038	5.48704	5.01828	0.0400471	0.288531
RAB35	ENSG00000111737.12	protein_coding	-0.0697988	6.58118	5.01712	0.0400672	0.288531
NKAPL	ENSG00000189134.4	protein_coding	-0.339452	-0.352152	5.00899	0.0402083	0.289082
INO80E	ENSG00000169592.15	protein_coding	-0.0692927	5.8438	5.00936	0.0402019	0.289082
PRRG1	ENSG00000130962.18	protein_coding	0.122381	5.41962	5.0111	0.0401716	0.289082
SLC16A11	ENSG00000174326.15	protein_coding	-0.514601	0.0272883	5.00467	0.0402835	0.289468
SELE	ENSG00000007908.16	protein_coding	-0.642187	4.61408	5.00124	0.0403433	0.289602
SFXN5	ENSG00000144040.13	protein_coding	-0.0828401	4.5781	5.00113	0.0403453	0.289602
TMEM245	ENSG00000106771.13	protein_coding	0.0872034	6.95067	4.99971	0.0403702	0.289625
AXL	ENSG00000167601.12	protein_coding	0.159493	7.83234	4.99827	0.0403952	0.28965
C2CD4B	ENSG00000205502.4	protein_coding	-0.240369	3.80912	4.99425	0.0404657	0.290001
PARD3	ENSG00000148498.17	protein_coding	0.0728657	5.60474	4.98863	0.0405644	0.29042
AKAP8L	ENSG00000011243.19	protein_coding	0.0727969	5.98213	4.98845	0.0405675	0.29042
SPR	ENSG00000116096.6	protein_coding	-0.0888985	5.32506	4.98548	0.0406197	0.290516
LTK	ENSG00000062524.16	protein_coding	-0.34696	-0.0290326	4.98522	0.0406242	0.290516
CPTP	ENSG00000224051.7	protein_coding	-0.116575	4.97044	4.98328	0.0406584	0.290606
SF3B4	ENSG00000143368.10	protein_coding	-0.0737597	5.6485	4.97978	0.0407201	0.290741
MACIR	ENSG00000181751.10	protein_coding	0.129244	3.56549	4.97829	0.0407465	0.290741
ENSG00000230551	ENSG00000230551.4	lncRNA	0.163015	3.68591	4.97608	0.0407857	0.290741
TSPAN18	ENSG00000157570.12	protein_coding	-0.110433	7.55023	4.977	0.0407694	0.290741
TSPAN10	ENSG00000182612.11	protein_coding	-0.30022	0.126587	4.9779	0.0407534	0.290741
OTUD3	ENSG00000169914.6	protein_coding	0.114017	3.86769	4.95768	0.0411126	0.292141
IARS2	ENSG00000067704.10	protein_coding	0.0608707	7.05156	4.96058	0.0410607	0.292141
SP110	ENSG00000135899.20	protein_coding	-0.110241	4.27831	4.95935	0.0410827	0.292141
UVSSA	ENSG00000163945.19	protein_coding	0.110322	4.42166	4.9604	0.041064	0.292141
PDE1C	ENSG00000154678.18	protein_coding	-0.362115	0.613402	4.96295	0.0410186	0.292141
RAMP2-AS1	ENSG00000197291.9	lncRNA	-0.190621	2.22168	4.95838	0.0411001	0.292141
CUEDC1	ENSG00000180891.13	protein_coding	0.0929811	5.08139	4.95282	0.0411994	0.292448
INSR	ENSG00000171105.14	protein_coding	0.197371	4.66819	4.95369	0.0411838	0.292448
MYORG	ENSG00000164976.9	protein_coding	-0.12647	5.41107	4.95026	0.0412453	0.292465
DERL2	ENSG00000072849.11	protein_coding	-0.0736989	4.89053	4.95063	0.0412385	0.292465
SELP	ENSG00000174175.17	protein_coding	-0.255926	5.04011	4.94471	0.0413449	0.292503
RPN1	ENSG00000163902.12	protein_coding	0.0605673	8.05318	4.9453	0.0413343	0.292503
RB1CC1	ENSG00000023287.13	protein_coding	0.0914262	6.09475	4.9471	0.0413019	0.292503
SCARB1	ENSG00000073060.17	protein_coding	-0.166814	5.73739	4.94687	0.0413059	0.292503
MEIS2	ENSG00000134138.22	protein_coding	-0.0938741	6.18764	4.94388	0.0413597	0.292503
SWAP70	ENSG00000133789.15	protein_coding	0.0668114	8.1299	4.94021	0.0414257	0.292816
ZNF662	ENSG00000182983.15	protein_coding	-0.19325	0.941356	4.93488	0.0415219	0.292993
PHAX	ENSG00000164902.14	protein_coding	-0.0590945	5.69506	4.93277	0.04156	0.292993
SH3TC2	ENSG00000169247.14	protein_coding	0.22318	2.85177	4.93298	0.0415561	0.292993
ARHGAP23	ENSG00000275832.5	protein_coding	-0.1201	4.39436	4.93392	0.0415392	0.292993
FAAP24	ENSG00000131944.11	protein_coding	-0.200923	1.70046	4.93699	0.0414838	0.292993
GDF11	ENSG00000135414.10	protein_coding	0.0823499	4.81323	4.93009	0.0416084	0.293181
NIP7	ENSG00000132603.15	protein_coding	-0.0784741	5.514	4.92661	0.0416715	0.293472
ZNRF2P2	ENSG00000225264.3	transcribed_processed_pseudogene	-0.24182	0.376736	4.92431	0.0417133	0.293611
TNFRSF14	ENSG00000157873.18	protein_coding	0.284883	-0.0546874	4.91457	0.0418904	0.293932
VPS45	ENSG00000136631.16	protein_coding	-0.0802785	4.87229	4.91439	0.0418938	0.293932
LINC01615	ENSG00000223485.5	lncRNA	-0.351219	0.134852	4.91778	0.0418319	0.293932
PROSER2	ENSG00000148426.13	protein_coding	-0.115606	3.49358	4.92039	0.0417846	0.293932
FAM118B	ENSG00000197798.9	protein_coding	-0.0731529	5.1481	4.91457	0.0418906	0.293932
TRAPPC8	ENSG00000153339.15	protein_coding	0.0785845	5.4477	4.91339	0.0419121	0.293932
KANTR	ENSG00000232593.8	protein_coding	0.15933	2.53887	4.91407	0.0418997	0.293932
SNX16	ENSG00000104497.15	protein_coding	0.124676	3.07424	4.90695	0.0420299	0.29399
PRUNE2	ENSG00000106772.19	protein_coding	-0.118339	4.29337	4.9085	0.0420015	0.29399
TTC5	ENSG00000136319.12	protein_coding	-0.103027	4.41666	4.90918	0.0419889	0.29399
DNASE1	ENSG00000213918.11	protein_coding	0.110571	3.59251	4.90695	0.0420298	0.29399
ENSG00000290928	ENSG00000290928.1	lncRNA	0.187211	1.86939	4.90721	0.042025	0.29399
NEBL	ENSG00000078114.19	protein_coding	0.211531	1.37162	4.90449	0.0420748	0.294151
MRPS7	ENSG00000125445.11	protein_coding	-0.0868088	5.86019	4.90287	0.0421046	0.294206
ARHGAP18	ENSG00000146376.11	protein_coding	0.0921667	6.79799	4.90047	0.0421487	0.294361
HERPUD2-AS1	ENSG00000271122.1	lncRNA	-0.14575	2.30449	4.89578	0.0422349	0.29481
M6PR	ENSG00000003056.8	protein_coding	0.0532898	6.26781	4.89329	0.0422809	0.294978
PDS5A	ENSG00000121892.15	protein_coding	0.0954129	7.28588	4.88774	0.0423834	0.295079
ARAP3	ENSG00000120318.16	protein_coding	-0.0718653	7.41721	4.89102	0.0423227	0.295079
NEDD1	ENSG00000139350.12	protein_coding	-0.0997267	4.54909	4.88826	0.0423737	0.295079
NPTXR	ENSG00000221890.6	protein_coding	-0.209618	1.4679	4.88988	0.0423438	0.295079
FBXW4	ENSG00000107829.15	protein_coding	-0.0993488	4.29929	4.8839	0.0424544	0.29542
NOC4L	ENSG00000184967.7	protein_coding	-0.0887308	4.41754	4.88224	0.0424852	0.295481
ZBTB37	ENSG00000185278.16	protein_coding	0.145534	3.46466	4.87201	0.0426755	0.296536
USP9Y	ENSG00000114374.13	protein_coding	0.146306	4.14158	5.4579	0.042681	0.296536
ZNF496-DT	ENSG00000289234.2	lncRNA	-0.170175	1.67628	4.86643	0.0427797	0.296538
ORMDL1	ENSG00000128699.14	protein_coding	0.0791005	4.99895	4.86769	0.0427561	0.296538
RICTOR	ENSG00000164327.13	protein_coding	0.148349	5.22881	4.86578	0.0427918	0.296538
UBR5-DT	ENSG00000246263.4	lncRNA	-0.249606	0.670058	4.86731	0.0427632	0.296538
LEO1	ENSG00000166477.13	protein_coding	-0.0818423	5.08021	4.86607	0.0427864	0.296538
BAK1	ENSG00000030110.14	protein_coding	-0.0849571	4.80442	4.86347	0.0428349	0.296684
COL3A1	ENSG00000168542.16	protein_coding	-0.327315	6.67051	4.85586	0.0429777	0.297059
RGS3	ENSG00000138835.24	protein_coding	-0.0879608	8.27583	4.85799	0.0429376	0.297059
ARHGDIB	ENSG00000111348.9	protein_coding	-0.0938182	8.2289	4.85921	0.0429148	0.297059
HMGXB4	ENSG00000100281.14	protein_coding	0.0813235	4.92293	4.85669	0.0429621	0.297059
C19orf54	ENSG00000188493.15	protein_coding	0.1387	3.4763	4.85394	0.0430138	0.297156
CDCP1	ENSG00000163814.8	protein_coding	0.235004	3.79694	4.85242	0.0430424	0.297182
CD47	ENSG00000196776.17	protein_coding	0.083491	5.96053	4.85022	0.0430839	0.297182
XPA	ENSG00000136936.11	protein_coding	-0.0880532	4.4518	4.85038	0.0430809	0.297182
DNAJB6	ENSG00000105993.15	protein_coding	-0.0595179	7.16756	4.84842	0.0431178	0.297262
ARHGEF19	ENSG00000142632.17	protein_coding	-0.153315	3.14859	4.83871	0.0433014	0.297986
HNRNPR	ENSG00000125944.21	protein_coding	-0.084652	7.69901	4.83701	0.0433338	0.297986
HDAC1	ENSG00000116478.12	protein_coding	0.0635693	7.48895	4.83813	0.0433125	0.297986
TLN2	ENSG00000171914.17	protein_coding	-0.178081	2.0164	4.83779	0.043319	0.297986
GOLGA6L9	ENSG00000197978.10	protein_coding	0.342648	-0.108705	4.83815	0.0433122	0.297986
EPM2A-DT	ENSG00000235652.11	lncRNA	0.269336	-0.0473063	4.83348	0.0434008	0.298225
ANP32A	ENSG00000140350.15	protein_coding	-0.0605695	7.79588	4.83284	0.0434129	0.298225
PPARA	ENSG00000186951.17	protein_coding	0.153143	4.63576	4.82908	0.0434846	0.298564
ENSG00000283696	ENSG00000283696.1	lncRNA	-0.343148	-0.407744	4.82511	0.0435602	0.298625
TTBK2	ENSG00000128881.18	protein_coding	0.108632	4.9016	4.82542	0.0435543	0.298625
ZNF236	ENSG00000130856.18	protein_coding	0.102629	3.81797	4.82541	0.0435546	0.298625
PODXL	ENSG00000128567.17	protein_coding	-0.159568	8.89733	4.82045	0.0436493	0.298702
INTS8	ENSG00000164941.14	protein_coding	0.068693	5.53458	4.81987	0.0436604	0.298702
RAB6A	ENSG00000175582.20	protein_coding	-0.0553821	7.09864	4.82038	0.0436506	0.298702
ACLY	ENSG00000131473.17	protein_coding	-0.070639	8.28122	4.82012	0.0436557	0.298702
GNB2	ENSG00000172354.10	protein_coding	-0.0795589	8.08853	4.81678	0.0437197	0.298956
UBE3D	ENSG00000118420.17	protein_coding	0.150763	1.83646	4.81167	0.0438177	0.299473
MTPN	ENSG00000105887.11	protein_coding	0.0657397	7.71291	4.81045	0.0438412	0.299481
ZC3H12C	ENSG00000149289.11	protein_coding	0.181677	4.91059	4.80893	0.0438704	0.299528
TRMT1L	ENSG00000121486.12	protein_coding	0.0884747	4.15708	4.80054	0.0440322	0.299838
CAMSAP2	ENSG00000118200.15	protein_coding	0.113288	6.48404	4.79848	0.0440722	0.299838
MYCN	ENSG00000134323.13	protein_coding	-0.374846	1.63881	4.80536	0.0439392	0.299838
PATL1	ENSG00000166889.14	protein_coding	0.0691729	5.6031	4.79869	0.0440681	0.299838
TNS2	ENSG00000111077.18	protein_coding	-0.101134	6.6093	4.80222	0.0439999	0.299838
CHST14	ENSG00000169105.8	protein_coding	-0.0722143	5.57566	4.79991	0.0440445	0.299838
ZNF433-AS1	ENSG00000219665.8	lncRNA	0.171498	1.29979	4.80341	0.0439769	0.299838
ZNF605	ENSG00000196458.11	protein_coding	0.145651	3.52039	4.79309	0.0441766	0.30031
ZBTB21	ENSG00000173276.14	protein_coding	0.113105	3.97448	4.79259	0.0441863	0.30031
XBP1	ENSG00000100219.17	protein_coding	-0.0770602	6.50203	4.78906	0.0442549	0.300624
ENSG00000272463	ENSG00000272463.2	lncRNA	-0.369641	-0.445196	4.78504	0.0443333	0.301004
TXNDC15	ENSG00000113621.15	protein_coding	-0.0650398	5.64907	4.78299	0.0443732	0.301123
C5orf24	ENSG00000181904.9	protein_coding	0.0881558	6.21002	4.77814	0.0444678	0.301308
PCBD2	ENSG00000132570.15	protein_coding	-0.122551	2.73061	4.77969	0.0444376	0.301308
STRN3	ENSG00000196792.12	protein_coding	0.081432	4.90901	4.77918	0.0444476	0.301308
HIF1A	ENSG00000100644.17	protein_coding	0.091156	8.04728	4.77394	0.0445502	0.301714
NINJ2-AS1	ENSG00000177406.5	lncRNA	-0.220927	0.869586	4.77264	0.0445755	0.301733
TMEM170A	ENSG00000166822.13	protein_coding	0.0844818	4.1715	4.76946	0.0446379	0.302004
PROB1	ENSG00000228672.4	protein_coding	-0.197875	3.21942	4.7605	0.0448144	0.302118
TAF7	ENSG00000178913.9	protein_coding	-0.0752532	6.57647	4.76457	0.0447341	0.302118
ENSG00000273270	ENSG00000273270.1	lncRNA	-0.167649	2.50042	4.76048	0.0448148	0.302118
TALAM1	ENSG00000289740.1	lncRNA	0.318023	1.7553	4.75957	0.0448328	0.302118
ENSG00000254810	ENSG00000254810.2	lncRNA	-0.224143	1.72893	4.76358	0.0447537	0.302118
ENSG00000252690	ENSG00000252690.3	lncRNA	0.460776	-0.682049	4.75946	0.044835	0.302118
EHD2	ENSG00000024422.12	protein_coding	-0.0643978	8.80471	4.76489	0.0447278	0.302118
PDRG1	ENSG00000088356.6	protein_coding	-0.101803	4.81385	4.76385	0.0447483	0.302118
CCDC25	ENSG00000147419.19	protein_coding	-0.073146	6.22581	4.75828	0.0448582	0.302123
TPMT	ENSG00000137364.5	protein_coding	-0.0846715	4.61815	4.75378	0.0449472	0.302571
SNPH	ENSG00000101298.15	protein_coding	0.0885488	4.1604	4.75095	0.0450034	0.302797
RBM15	ENSG00000162775.17	protein_coding	0.123372	3.76112	4.74511	0.0451194	0.303168
S100A11	ENSG00000163191.6	protein_coding	-0.0931504	6.30411	4.74474	0.0451266	0.303168
FBXW7	ENSG00000109670.17	protein_coding	0.0913634	4.70233	4.74236	0.045174	0.303168
[truncated: 11,425 more rows]
